# Supplementary material for: Meta-QTL analysis and identification of candidate genes for multiple-traits associated with spot blotch resistance in bread wheat
Source: Sci Rep. 2024 Jun 7;14:13083. doi: 10.1038/s41598-024-63924-w (PMC11156910; doi:10.1038/s41598-024-63924-w)
Supplement: Supplementary file 1 — Supplementary Information 1. [file 41598_2024_63924_MOESM1_ESM.xlsx]

## Sheet: QTL Information
Supplementary Table S1. The general information of initial QTLs utilised in the MQTL study.
QTLs	Population	Trait	Chr	LOD	PVE%	Pos	Start	End	Reference	MQTL
1A	WUYA×CIANOT79	Spot blotch resistance	1	5.4	4.01	85	82	86	Ghatyari et al. 2021	MQTL1
1B	WUYA×CIANOT79	Spot blotch resistance	2	3.8	5.1	178	177	178	Ghatyari et al. 2021	MQTL2
2A	WUYA×CIANOT79	Spot blotch resistance	4	4.4	2.6	41	38	40	Ghatyari et al. 2021	NA
2D	WUYA×CIANOT79	Spot blotch resistance	6	4.35	5.3	73	72	74	Ghatyari et al. 2021	NA
4B	WUYA×CIANOT79	Spot blotch resistance	11	5.25	6.8	41	39	43	Ghatyari et al. 2021	NA
5A	WUYA×CIANOT79	Spot blotch resistance	13	5.1	4.1	161	155	157	Ghatyari et al. 2021	NA
5D	WUYA×CIANOT79	Spot blotch resistance	15	7.1	15	45	18	73	Ghatyari et al. 2021	NA
7B	WUYA×CIANOT79	Spot blotch resistance	20	3.45	4.1	5	4	8	Ghatyari et al. 2021	NA
2A	KATH×CIANOT79	Spot blotch resistance	4	2.9	39.91	48	0	49	Ghatyari et al. 2021	NA
2B	KATH×CIANOT79	Spot blotch resistance	5	2.7	7.6	14	12	22	Ghatyari et al. 2021	NA
4B	KATH×CIANOT79	Spot blotch resistance	11	4.4	5.3	39	32	52	Ghatyari et al. 2021	NA
4D	KATH×CIANOT79	Spot blotch resistance	12	3.8	9.3	17	0	32	Ghatyari et al. 2021	NA
1B	CASCABEL/CIANO T79	Spot blotch resistance	2	3.5	2.5	213.2	210.8	215.6	He et al. 2020a	NA
2B	CASCABEL/CIANO T79	Spot blotch resistance	5	3.5	2.9	132.3	121.5	143.1	He et al. 2020a	NA
4A	CASCABEL/CIANO T79	Spot blotch resistance	10	3.5	2.8	30.4	25.5	35.3	He et al. 2020a	NA
5B	CASCABEL/CIANO T79	Spot blotch resistance	14	3.5	17.2	75.8	73.9	77.7	He et al. 2020a	NA
1B	CASCABEL/CIANO T79	Spot blotch resistance	2	3.5	3.1	150.4	149	151.8	He et al. 2020b	MQTL11
2B	CASCABEL/CIANO T79	Spot blotch resistance	5	3.5	8.4	68.7	66.2	71.2	He et al. 2020b	NA
4B	CASCABEL/CIANO T79	Spot blotch resistance	11	3.5	5.7	90	88.7	91.3	He et al. 2020b	MQTL7
QSb.pau-2A	A.SPELTOIDS ×T. DURUM1121	Spot blotch resistance	4	3.12	18.44	755.77	703.52	769.16	Kaur et al. 2021	NA
QSb.pau-2B	A.SPELTOIDS ×T. DURUM1121	Spot blotch resistance	5	3.04	16.03	673.6	653.6	673.5	Kaur et al. 2021	MQTL5
QSb.pau-3B	A.SPELTOIDS ×T. DURUM1121	Spot blotch resistance	8	4.09	21.27	104.7	77.72	174.17	Kaur et al. 2021	NA
QSb.pau-5B	A.SPELTOIDS ×T. DURUM1121	Spot blotch resistance	14	3.32	19.48	703.86	683.1	703.86	Kaur et al. 2021	MQTL11
QSb.pau-6A	A.SPELTOIDS ×T. DURUM1121	Spot blotch resistance	16	3.08	16.42	131.74	131.74	184.37	Kaur et al. 2021	NA
QSb.bhu-2B	Yanmai6/Sonalika	Spot blotch resistance	5	5.8	20.5	57.05	49.7	64.4	Kumar et al. 2009	NA
QSb.bhu-5B	Yanmai6/Sonalika	Spot blotch resistance	14	11.5	38.6	91.5	77.5	107.3	Kumar et al. 2009	NA
QSb.bhu-6D	Yanmai6/Sonalika	Spot blotch resistance	18	3.3	22.5	163.45	148.4	178.5	Kumar et al. 2009	NA
QSb.bhu-2A	Ning8201/Sonalika	Spot blotch resistance	4	2.9	15.2	92.1	73.4	110.8	Kumar et al. 2010a	NA
QSb.bhu-2B	Ning8201/Sonalika	Spot blotch resistance	5	4.3	13.7	60.3	49.7	70.9	Kumar et al. 2010a	NA
QSb.bhu-2B	Ning8201/Sonalika	Spot blotch resistance	5	3.1	13.1	65.2	49.7	80.7	Kumar et al. 2010a	NA
QSb.bhu-2D	Chirya3/Sonalika	Spot blotch resistance	6	3.4	10.7	65.95	59.6	72.3	Kumar et al. 2010a	MQTL6
QSb.bhu-3B	Chirya3/Sonalika	Spot blotch resistance	8	3.1	9.7	32.9	15	50.8	Kumar et al. 2010a	NA
QSb.bhu-5B	Chirya3/Sonalika	Spot blotch resistance	14	2.5	10.7	83.7	77.5	89.9	Kumar et al. 2010a	NA
QSb.bhu-7B	Chirya3/Sonalika	Spot blotch resistance	20	3.8	10.2	37.95	35.1	40.8	Kumar et al. 2010a	MQTL15
QSb.bhu-7D	Chirya3/Sonalika	Spot blotch resistance	21	4.8	11.9	174.2	161.7	189.7	Kumar et al. 2010a	MQTL16
QSb.bhu-7D	Ning8201/Sonalika	Spot blotch resistance	20	6.6	39.2	185.05	161.7	208.4	Kumar et al. 2010a	NA
5B	YS116/Sonalika	Spot blotch resistance	14	33.9	51.1	32.1	31.8	32.4	Kumar et al. 2015	NA
5B	YS116/Sonalika	Spot blotch resistance	14	40	54.9	32.1	31.8	32.4	Kumar et al. 2015	NA
1B	Avocet-S/Saar	Spot blotch resistance	2	3.8	15.1	119.5	118.5	120.5	Lillemo et al. 2013	NA
7D	Avocet-S/Saar	Spot blotch resistance	21	18.3	55.2	80.6	79.6	91.6	Lillemo et al. 2013	MQTL16
Qsb_rpcau_1B	PBW343/IC252874	Spot blotch resistance	2	6.71	12.72	107.7	98.6	118.7	Pankaj et al. 2022	MQTL3
Qsb_rpcau_1B	PBW343/IC252874	Spot blotch resistance	2	4.37	12.18	14.5	0	27.5	Pankaj et al. 2022	NA
Qsb_rpcau_1D	PBW343/IC252874	Spot blotch resistance	3	8.04	8.04	44.9	36.8	53.9	Pankaj et al. 2022	NA
Qsb_rpcau_2A	PBW343/IC252874	Spot blotch resistance	4	5.09	8.04	245.9	244.8	248.9	Pankaj et al. 2022	NA
Qsb_rpcau_2A	PBW343/IC252874	Spot blotch resistance	4	9.67	22.13	54	50.6	58	Pankaj et al. 2022	NA
Qsb_rpcau_2A	PBW343/IC252874	Spot blotch resistance	4	2.61	15.32	155	152	160.1	Pankaj et al. 2022	NA
Qsb_rpcau_2B	PBW343/IC252874	Spot blotch resistance	5	6.04	10.32	69.2	59.2	77.6	Pankaj et al. 2022	NA
Qsb_rpcau_2B	PBW343/IC252874	Spot blotch resistance	5	6.87	15.34	68.6	59.2	77.6	Pankaj et al. 2022	NA
Qsb_rpcau_2D	PBW343/IC252874	Spot blotch resistance	6	7.42	12.01	90	84.8	97	Pankaj et al. 2022	MQTL6
Qsb_rpcau_3B	PBW343/IC252874	Spot blotch resistance	8	4.2	11.53	3	0	6.5	Pankaj et al. 2022	NA
Qsb_rpcau_4A	PBW343/IC252874	Spot blotch resistance	10	8.21	10.26	136	132.6	142.7	Pankaj et al. 2022	NA
Qsb_rpcau_4D	PBW343/IC252874	Spot blotch resistance	12	10.36	14.63	174.7	173.2	177.7	Pankaj et al. 2022	NA
Qsb_rpcau_4D	PBW343/IC252874	Spot blotch resistance	12	4.53	7.43	48	45.6	53.8	Pankaj et al. 2022	NA
Qsb_rpcau_5A	PBW343/IC252874	Spot blotch resistance	13	7.25	16.25	405.4	395.2	410.4	Pankaj et al. 2022	NA
Qsb_rpcau_5A	PBW343/IC252874	Spot blotch resistance	13	7.3	9.81	45.1	0	91.1	Pankaj et al. 2022	MQTL8
Qsb_rpcau_5B	PBW343/IC252874	Spot blotch resistance	14	11.16	18.75	12.2	7.8	17.2	Pankaj et al. 2022	NA
Qsb_rpcau_5B	PBW343/IC252874	Spot blotch resistance	14	15.39	21.12	12.2	7.8	17.2	Pankaj et al. 2022	NA
Qsb_rpcau_6A	PBW343/IC252874	Spot blotch resistance	16	8.04	12.52	440.3	422.3	464.1	Pankaj et al. 2022	MQTL13
1A	(BARTAI×CIANOT79)	Spot blotch resistance	1	2.86	4.01	154	153	156	Roy et al. 2021	NA
1B	(BARTAI×CIANOT79)	Spot blotch resistance	2	3.11	2.89	262	257	264	Roy et al. 2021	NA
4D	CASCABEL×CIANOT79)	Spot blotch resistance	12	6.4	12.23	70	0	90	Roy et al. 2021	NA
5A	CASCABEL×CIANOT79)	Spot blotch resistance	13	4.51	5.89	473	471	482	Roy et al. 2021	NA
5A.a	CASCABEL×CIANOT79)	Spot blotch resistance	13	7.72	10.32	331	281	332	Roy et al. 2021	NA
5B	CASCABEL×CIANOT79)	Spot blotch resistance	14	2.74	5.56	522	519	525	Roy et al. 2021	NA
6A	CASCABEL×CIANOT79)	Spot blotch resistance	16	3.1	5.7	5	0	61	Roy et al. 2021	NA
7A	(BARTAI×CIANOT79)	Spot blotch resistance	19	3.74	5.27	368	328	368	Roy et al. 2021	NA
7B	(BARTAI×CIANOT79)	Spot blotch resistance	20	2.82	4.28	135	108	174	Roy et al. 2021	NA
7B	Sonalika/BH1146	Spot blotch resistance	20	3.4	7.2	58	57	59	Singh et al. 2016	MQTL15
7B.1	Sonalika/BH1146	Spot blotch resistance	20	5.4	10.2	58.5	57	60	Singh et al. 2016	NA
7D	Sonalika/BH1146	Spot blotch resistance	21	4.1	7.8	164.15	140.3	188	Singh et al. 2016	NA
1B	WUYA/CIANO T79	Spot blotch resistance	2	3	6.5	1.6	0.4	2.8	Singh et al. 2018	NA
1B	WUYA/CIANO T79	Spot blotch resistance	2	3	8.3	242.6	232.3	252.9	Singh et al. 2018	NA
3A	BARTAI/CIANO T79	Spot blotch resistance	7	3	3.2	124.6	103.2	146	Singh et al. 2018	NA
4B	BARTAI/CIANO T79	Spot blotch resistance	11	3	3.3	114.2	111.3	117.1	Singh et al. 2018	NA
4B.1	BARTAI/CIANO T79	Spot blotch resistance	11	3	4.5	103.3	99.2	107.4	Singh et al. 2018	MQTL7
6D	BARTAI/CIANO T79	Spot blotch resistance	18	3	2.5	27.55	21.9	33.2	Singh et al. 2018	NA
QSb.cim-1B	SYN1/ Ocoroni-86	Spot blotch resistance	2	3.1	8.5	1	0	2	Zhu et al. 2014	MQTL2
QSb.cim-3B	SYN1/ Ocoroni-86	Spot blotch resistance	8	6.7	17.6	3.65	2.3	5	Zhu et al. 2014	NA
QSb.cim-5A	SYN1/ Ocoroni-86	Spot blotch resistance	13	4	12.3	139.2	133.1	145.2	Zhu et al. 2014	MQTL8
QGlnms10-1D-2R	UC1110/PI6107501623	Green leaf area number of main	3	5.85	16.99	51.22	0	67.1	Shi et al. 2019	NA
QGlnms10-3DI	UC1110/PI6107501623	Green leaf area number of main	9	2.65	5.73	72.2	0	80	Shi et al. 2019	NA
QGlnms15-1D-1I	UC1110/PI6107501623	Green leaf area number of main	3	3.11	9.92	67.82	0	85.2	Shi et al. 2019	NA
QGlnms20-3B-1I	UC1110/PI6107501623	Green leaf area number of main	8	4.08	11.07	98.26	0	114.5	Shi et al. 2019	NA
QGlnms25-3B-2I	UC1110/PI6107501623	Green leaf area number of main	8	5.53	25.7	131.8	35	156.2	Shi et al. 2019	NA
QGlnms10-1D-1	UC1110/PI6107501623	Green leaf area number of main	3	6.7	16.68	67.14	0	85.2	Shi et al. 2019	NA
QGlnms10-2A-3I	UC1110/PI6107501623	Green leaf area number of main	4	2.51	5.18	171.9	100	188.4	Shi et al. 2019	MQTL5
QGlnms10-4B-1R	UC1110/PI6107501623	Green leaf area number of main	11	4.13	10.1	44.4	0	56.9	Shi et al. 2019	MQTL7
QGlnms20-1A-1I	UC1110/PI6107501623	Green leaf area number of main	1	2.85	7.52	28.2	0	35.3	Shi et al. 2019	NA
QGlnms20-7AI	UC1110/PI6107501623	Green leaf area number of main	19	4.54	10.47	169.5	0	172.2	Shi et al. 2019	MQTL14
QGlnms25-2A-2 I	UC1110/PI6107501623	Green leaf area number of main	4	3.03	8.91	145.7	0	171.9	Shi et al. 2019	MQTL5
QGlnms30-2A-1I	UC1110/PI6107501623	Green leaf area number of main	4	3.87	34.82	117.3	0	118.9	Shi et al. 2019	MQTL5
QGlnms10-5AR	UC1110/PI6107501623	Green leaf area number of main	13	3.5	12.68	102.5	0	118.6	Shi et al. 2019	MQTL8
QGlnms25-1A-4	UC1110/PI6107501623	Green leaf number of main	1	5.68	20.83	86.6	0	86.6	Shi et al. 2019	NA
QGlmns10-1D-2	UC1110/PI6107501623	Green leaf number of main stem	3	7.21	5.53	51.1	0	67.1	Shi et al. 2019	NA
QGlmns10-2A-4	UC1110/PI6107501623	Green leaf number of main stem	4	7.21	5.53	0	0	7.4	Shi et al. 2019	MQTL4
QGlmns10-2A-4	UC1110/PI6107501623	Green leaf number of main stem	4	6.93	10.38	0	0	7.4	Shi et al. 2019	NA
QGlmns10-3B-3	UC1110/PI6107501623	Green leaf number of main stem	8	7.08	17.38	114.62	0	130.1	Shi et al. 2019	NA
QGlmns15-1A-2	UC1110/PI6107501623	Green leaf number of main stem	1	5.4	9.55	74	0	99	Shi et al. 2019	MQTL1
QGlmns15-2A-4	UC1110/PI6107501623	Green leaf number of main stem	4	5.27	10.6	0	0	7.4	Shi et al. 2019	MQTL4
QGlmns20-1D-3	UC1110/PI6107501623	Green leaf number of main stem	3	5.4	16.97	85.92	0	97.4	Shi et al. 2019	NA
QGlmns20-5B	UC1110/PI6107501623	Green leaf number of main stem	14	6.29	15.56	179.8	100	194.6	Shi et al. 2019	MQTL10
QGlmns20-6A-2	UC1110/PI6107501623	Green leaf number of main stem	16	6.47	12.89	29.6	0	29.6	Shi et al. 2019	MQTL12
QGlmns25-1B-2	UC1110/PI6107501623	Green leaf number of main stem	2	5.05	22.16	52.1	0	52.1	Shi et al. 2019	MQTL3
QGlmns25-1D-4	UC1110/PI6107501623	Green leaf number of main stem	3	5.68	20.83	44.7	0	48.7	Shi et al. 2019	NA
QGlmns25-4B-2	UC1110/PI6107501623	Green leaf number of main stem	11	6.2	4.91	105.42	0	147.6	Shi et al. 2019	NA
QGlnms10-1D-2	UC1110/PI6107501623	Green leaf number of main stem	3	6.93	10.38	51.24	0	67.1	Shi et al. 2019	NA
QGlnms10-2A-5	UC1110/PI6107501623	Green leaf number of main stem	4	7.08	17.38	107.4	0	108	Shi et al. 2019	MQTL5
QGlnms15-1A-1	UC1110/PI6107501623	Green leaf number of main stem	1	5.4	9.55	28.2	0	35.3	Shi et al. 2019	NA
QGlnms15-1B-3	UC1110/PI6107501623	Green leaf number of main stem	2	5.8	12.2	267.5	0	172.5	Shi et al. 2019	MQTL3
QGlnms15-1D-2	UC1110/PI6107501623	Green leaf number of main stem	3	5.27	10.6	51.2	0	67.1	Shi et al. 2019	NA
QGlnms15-6A-1	UC1110/PI6107501623	Green leaf number of main stem	16	5.63	11.06	337.8	331	456.6	Shi et al. 2019	NA
QGlnms20-1A-3	UC1110/PI6107501623	Green leaf number of main stem	1	5.4	16.97	61.28	0	69.2	Shi et al. 2019	NA
QGlnms20-1B-3	UC1110/PI6107501623	Green leaf number of main stem	2	6.47	12.89	267.5	0	172.5	Shi et al. 2019	MQTL3
QGlnms20-1B-4	UC1110/PI6107501623	Green leaf number of main stem	2	6.29	15.56	159.4	0	166.8	Shi et al. 2019	MQTL3
QGlnms25-1B-1	UC1110/PI6107501623	Green leaf number of main stem	2	5.05	22.16	42.5	0	46.8	Shi et al. 2019	MQTL3
QGlnms25-4B-1	UC1110/PI6107501623	Green leaf number of main stem	11	6.2	4.91	44.5	0	56.9	Shi et al. 2019	MQTL7
QBB.hau-5A	PZSCL6xYuyou1	Black Point Resistance	13	6.1	15.4		91.9	105.1	Gao et al., 2023	NA
QBB.hau-5B.1	PZSCL6xYuyou1	Black Point Resistance	14	3.1	6.2	40.1	39.77	42.1	Gao et al., 2023	NA
QBB.hau-5B.2	PZSCL6xYuyou1	Black Point Resistance	14	3.9	12.4		75.3	109.7	Gao et al., 2023	NA
QBB.hau-5D.1	PZSCL6xYuyou1	Black Point Resistance	15	4.2	12.8		58.5	72.7	Gao et al., 2023	NA
QBB.hau-5D.2	PZSCL6xYuyou1	Black Point Resistance	15	3.9	10.7		114.1	131.1	Gao et al., 2023	NA
1D	sunco/Tasman	Black point resistance	3	2.4	6	50	45	60	Lehmensiek et al. 2004	NA
2B	sunco/Tasman	Black point resistance	5	2.3	13	30	30	50	Lehmensiek et al. 2004	NA
2D	sunco/Tasman	Black point resistance	6	2.4	6	0	0	25	Lehmensiek et al. 2004	NA
3D	sunco/Tasman	Black point resistance	9	4.4	15	60	60	70	Lehmensiek et al. 2004	NA
4A	sunco/Tasman	Black point resistance	10	4	18.4	40	20	55	Lehmensiek et al. 2004	NA
5A	sunco/Tasman	Black point resistance	13	2.5	5	100	90	130	Lehmensiek et al. 2004	NA
7A.1	sunco/Tasman	Black point resistance	19	2.9	8	20	10	25	Lehmensiek et al. 2004	NA
7A.2	sunco/Tasman	Black point resistance	19	2.6	12	0	0	25	Lehmensiek et al. 2004	NA
QBB.hau-4A	Wanyuanbai1/SN414322	Black point resistance	10	4.4	7.4	99.7	91.6	109.3	Li et al. 2021	NA
QBB.hau-5A	Wanyuanbai1/SN414322	Black point resistance	13	3.9	7.8	197.5	178.4	201.6	Li et al. 2021	NA
2A	Linmai 2/Zhong 892	Black point resistance	4	8.9	13	81.6	81.4	82.2	Liu et al. 2016	NA
2B	Linmai 2/Zhong 892	Black point resistance	5	5	7.4	63.4	61.8	63.5	Liu et al. 2016	NA
3A	Linmai 2/Zhong 892	Black point resistance	7	9.1	13.6	135.9	131.4	137.5	Liu et al. 2016	NA
3B	Linmai 2/Zhong 892	Black point resistance	8	8.7	15.6	66.3	64.8	71.1	Liu et al. 2016	NA
5A	Linmai 2/Zhong 892	Black point resistance	13	6.5	9.4	61.3	60.5	61.6	Liu et al. 2016	NA
6A	Linmai 2/Zhong 892	Black point resistance	16	4.1	5.8	94.6	94.6	95.4	Liu et al. 2016	NA
7A_L.1	Linmai 2/Zhong 892	Black point resistance	19	7.6	11.5	27.8	25.5	28	Liu et al. 2016	NA
7A_L.2	Linmai 2/Zhong 892	Black point resistance	19	9.1	13.7	41.2	41.1	50.9	Liu et al. 2016	NA
7B	Linmai 2/Zhong 892	Black point resistance	20	3.7	7.3	46	43.8	46.1	Liu et al. 2016	NA
3A	UC1110/PI610750	Black point resistance	7	3	6.8	7.52	7.52	79.76	Lv et al. 2020	NA
6D	UC1110/PI610750	Black point resistance	18	3.2	7.8	16.26	16.26	57.61	Lv et al. 2020	NA
7D	UC1110/PI610750	Black point resistance	21	3.1	8.8	67.92	51.93	67.92	Lv et al. 2020	NA
1B	SeriM82/Hartog	Stay green traits	2	4.71	6.57	38.2	0	51.2	Chrishtofer et al. 2018	NA
2A_2	SeriM82/Hartog	Stay green traits	4	6.82	8.88	33.5	0	61.3	Chrishtofer et al. 2018	NA
3B_2	SeriM82/Hartog	Stay green traits	8	3.77	4.2	103	95.3	103	Chrishtofer et al. 2018	NA
3B_2	SeriM82/Hartog	Stay green traits	8	6.52	13.08	62.4	20	78.1	Chrishtofer et al. 2018	NA
4A_1	SeriM82/Hartog	Stay green traits	10	5.51	5.68	2	0	3.3	Chrishtofer et al. 2018	NA
4A_2	SeriM82/Hartog	Stay green traits	10	6.67	6.24	62.2	38.4	69.8	Chrishtofer et al. 2018	NA
4B_1	SeriM82/Hartog	Stay green traits	11	5.97	4.62	19.31	5.6	72.9	Chrishtofer et al. 2018	MQTL7
4D	SeriM82/Hartog	Stay green traits	12	6.65	3.33	45.4	45.4	67.4	Chrishtofer et al. 2018	NA
5B_1	SeriM82/Hartog	Stay green traits	14	5.76	6.82	60.5	0	60.5	Chrishtofer et al. 2018	MQTL10
7B_2	SeriM82/Hartog	Stay green traits	20	5.98	7.32	77.8	0	83	Chrishtofer et al. 2018	NA
1A	Hanxuan10/Lumai14	Wheat flag leaf senescence	1	3.3	10.1	29.4	0	35.3	Wang et al. 2014	NA
1A	Hanxuan10/Lumai14	Wheat flag leaf senescence	1	3.4	10.98	30	0	35.3	Wang et al. 2014	NA
1A	Hanxuan10/Lumai14	Wheat flag leaf senescence	1	4.5	12.4	30.6	0	35.3	Wang et al. 2014	NA
1A	Hanxuan10/Lumai14	Wheat flag leaf senescence	1	4.8	13.97	28.8	0	35.3	Wang et al. 2014	NA
1A	Hanxuan10/Lumai14	Wheat flag leaf senescence	1	5.54	11.02	89.4	0	106.2	Wang et al. 2014	NA
1B	Hanxuan10/Lumai14	Wheat flag leaf senescence	2	3.4	16.09	47.9	0	48.3	Wang et al. 2014	NA
1B-1	Hanxuan10/Lumai14	Wheat flag leaf senescence	2	3.5	9.88	43.3	0	46.8	Wang et al. 2014	MQTL3
1B-1	Hanxuan10/Lumai14	Wheat flag leaf senescence	2	3.5	12.21	46.8	0	47.9	Wang et al. 2014	NA
1B-1	Hanxuan10/Lumai14	Wheat flag leaf senescence	2	3.9	34.85	52.1	0	57.3	Wang et al. 2014	NA
1B-1	Hanxuan10/Lumai14	Wheat flag leaf senescence	2	6.8	23.04	64.9	0	66.6	Wang et al. 2014	NA
1B-2	Hanxuan10/Lumai14	Wheat flag leaf senescence	2	5.41	13.94	46.8	0	47.9	Wang et al. 2014	NA
1B-2	Hanxuan10/Lumai14	Wheat flag leaf senescence	2	8.7	21.4	57.3	0	57.3	Wang et al. 2014	NA
1B-2	Hanxuan10/Lumai14	Wheat flag leaf senescence	2	6.62	23.84	64.9	0	66.6	Wang et al. 2014	NA
1B-2	Hanxuan10/Lumai14	Wheat flag leaf senescence	2	5.48	10.1	138.5	0	156.1	Wang et al. 2014	MQTL3
1B-2	Hanxuan10/Lumai14	Wheat flag leaf senescence	2	9.72	15	139.9	0	156.1	Wang et al. 2014	NA
1B-3	Hanxuan10/Lumai14	Wheat flag leaf senescence	2	8.7	21.4	48.3	0	48.6	Wang et al. 2014	MQTL3
1B-3	Hanxuan10/Lumai14	Wheat flag leaf senescence	2	6.73	27.7	48.3	0	48.6	Wang et al. 2014	NA
1B-3	Hanxuan10/Lumai14	Wheat flag leaf senescence	2	6.62	23.84	52.1	0	52.1	Wang et al. 2014	NA
1B-3	Hanxuan10/Lumai14	Wheat flag leaf senescence	2	7.89	25.34	57.3	0	57.3	Wang et al. 2014	NA
1B-4	Hanxuan10/Lumai14	Wheat flag leaf senescence	2	5.48	10.1	1.4	0	18	Wang et al. 2014	NA
1B-4	Hanxuan10/Lumai14	Wheat flag leaf senescence	2	6.73	27.7	52.1	0	52.1	Wang et al. 2014	MQTL3
1B-4	Hanxuan10/Lumai14	Wheat flag leaf senescence	2	5.48	10.1	52.1	0	57.3	Wang et al. 2014	NA
1D	Hanxuan10/Lumai14	Wheat flag leaf senescence	3	6.08	6.09	33.9	0	44.6	Wang et al. 2014	NA
2A	Hanxuan10/Lumai14	Wheat flag leaf senescence	4	5.16	7.49	8.2	0	16	Wang et al. 2014	MQTL4
2A-1	Hanxuan10/Lumai14	Wheat flag leaf senescence	4	6.63	48.58	108	0	108	Wang et al. 2014	NA
2A-1	Hanxuan10/Lumai14	Wheat flag leaf senescence	4	5.31	12.42	112.4	0	112.4	Wang et al. 2014	MQTL5
2A-2	Hanxuan10/Lumai14	Wheat flag leaf senescence	4	6.63	48.58	112.4	0	112.4	Wang et al. 2014	NA
2A-2	Hanxuan10/Lumai14	Wheat flag leaf senescence	4	8.04	31.12	118.9	0	124.8	Wang et al. 2014	MQTL5
2D	Hanxuan10/Lumai14	Wheat flag leaf senescence	6	2.5	6.55	109.4	0	125.6	Wang et al. 2014	MQTL6
2D	Hanxuan10/Lumai14	Wheat flag leaf senescence	6	7.33	14.85	110	0	125.6	Wang et al. 2014	NA
2D	Hanxuan10/Lumai14	Wheat flag leaf senescence	6	5.49	15.72	110.6	0	125.6	Wang et al. 2014	NA
3B	Hanxuan10/Lumai14	Wheat flag leaf senescence	8	5.64	1.62	59.8	0	59.8	Wang et al. 2014	NA
4A-1	Hanxuan10/Lumai14	Wheat flag leaf senescence	10	2.9	10.49	242	100	240	Wang et al. 2014	NA
4A-2	Hanxuan10/Lumai14	Wheat flag leaf senescence	10	5.78	8.62	0	0	6	Wang et al. 2014	NA
4B	Hanxuan10/Lumai14	Wheat flag leaf senescence	11	5.69	5.29	0	0	26.8	Wang et al. 2014	NA
4B	Hanxuan10/Lumai14	Wheat flag leaf senescence	11	5.41	13.94	0.6	0	26.8	Wang et al. 2014	NA
5A	Hanxuan10/Lumai14	Wheat flag leaf senescence	13	5.1	14.63	83.1	0	83.1	Wang et al. 2014	NA
5A	Hanxuan10/Lumai14	Wheat flag leaf senescence	13	2.8	7.62	115.1	0	129.2	Wang et al. 2014	NA
5A	Hanxuan10/Lumai14	Wheat flag leaf senescence	13	3.5	9.23	129.2	0	150.4	Wang et al. 2014	NA
5A	Hanxuan10/Lumai14	Wheat flag leaf senescence	13	2.6	9.31	129.2	0	150.4	Wang et al. 2014	NA
5A-1	Hanxuan10/Lumai14	Wheat flag leaf senescence	13	2.6	6.29	83.3	0	83.1	Wang et al. 2014	NA
5A-2	Hanxuan10/Lumai14	Wheat flag leaf senescence	13	2.5	6.18	130.4	0	150.4	Wang et al. 2014	MQTL8
5A-3	Hanxuan10/Lumai14	Wheat flag leaf senescence	13	6.9	15.05	152	0	152.4	Wang et al. 2014	MQTL9
5B	Hanxuan10/Lumai14	Wheat flag leaf senescence	14	3.2	6.73	88.7	0	97.2	Wang et al. 2014	NA
5B	Hanxuan10/Lumai14	Wheat flag leaf senescence	14	2.6	7.4	88.7	0	97.2	Wang et al. 2014	NA
6A	Hanxuan10/Lumai14	Wheat flag leaf senescence	16	5.31	12.42	70.1	0	91.4	Wang et al. 2014	MQTL12
7A	Hanxuan10/Lumai14	Wheat flag leaf senescence	2	2.7	9.69	48.6	0	49.2	Wang et al. 2014	MQTL14
QGlad10-5A-5	UC1110/PI6107501623	Green leaf area duration	13	6.56	19.68	9	0	18.5	Shi et al. 2019	MQTL8
QGlad10-7A-2	UC1110/PI6107501623	Green leaf area duration	19	5.37	15.67	130	0	142.5	Shi et al. 2019	MQTL14
QGlad22-1B-1I	UC1110/PI6107501623	Green leaf area duration	2	2.6	5.72	35.3	0	41	Shi et al. 2019	MQTL3
QGlad22-5A-1R	UC1110/PI6107501623	Green leaf area duration	13	4.9	15.79	73.78	0	73.9	Shi et al. 2019	MQTL8
QGlad22-5A-2I	UC1110/PI6107501623	Green leaf area duration	13	2.88	13.76	102.5	0	118.6	Shi et al. 2019	MQTL8
QGlad25-1B-1I	UC1110/PI6107501623	Green leaf area duration	2	6.27	11.94	35.6	0	41	Shi et al. 2019	MQTL3
QGlad25-1B-3R	UC1110/PI6107501623	Green leaf area duration	2	8.52	18.65	49.2	0	52.1	Shi et al. 2019	MQTL3
QGlad25-5A-1R	UC1110/PI6107501623	Green leaf area duration	13	7.55	18.21	73.78	0	73.9	Shi et al. 2019	MQTL8
QGlad25-5A-3I	UC1110/PI6107501623	Green leaf area duration	13	6.55	21.1	118.6	0	141	Shi et al. 2019	MQTL9
QGlad25-5BI	UC1110/PI6107501623	Green leaf area duration	14	6.67	19.43	88.72	0	97.2	Shi et al. 2019	MQTL10
QGlad25-7A-1	UC1110/PI6107501623	Green leaf area duration	19	5.33	8.79	62.1	0	72.9	Shi et al. 2019	MQTL14
QGlad25-7A-3	UC1110/PI6107501623	Green leaf area duration	19	5.49	9.39	69.5	0	172.2	Shi et al. 2019	MQTL14
QGlad28- 6AR	UC1110/PI6107501623	Green leaf area duration	16	2.53	8.04	91.42	0	108.5	Shi et al. 2019	MQTL13
QGlad28-1B-2	UC1110/PI6107501623	Green leaf area duration	2	2.53	6.05	48.6	0	49.2	Shi et al. 2019	MQTL3
QGlad28-1B-4R	UC1110/PI6107501623	Green leaf area duration	2	5.41	25.56	57.3	0	58.7	Shi et al. 2019	MQTL3
QGlad31-1B-6	UC1110/PI6107501623	Green leaf area duration	2	17.46	23.62	61.4	0	61.4	Shi et al. 2019	MQTL3
QGlad-5A-4	UC1110/PI6107501623	Green leaf area duration	13	7.2	14.22	141.08	50	187	Shi et al. 2019	NA
QGlad10-2A-3	UC1110/PI6107501623	Green leaf area duration	4	5.37	15.67	221.04	103	238.5	Shi et al. 2019	NA
QGlad25-1D	UC1110/PI6107501623	Green leaf area duration	3	5.33	8.79	67.28	0	85.8	Shi et al. 2019	NA
QGlad25-2A-1	UC1110/PI6107501623	Green leaf area duration	4	5.7	4.57	171.9	100	188.4	Shi et al. 2019	MQTL5
QGlad25-3B	UC1110/PI6107501623	Green leaf area duration	8	5.49	9.39	235.8	100	235.8	Shi et al. 2019	NA
QGlad28-2A-2	UC1110/PI6107501623	Green leaf area duration	4	5.42	19.45	17.72	0	22.9	Shi et al. 2019	MQTL4
QGlad31-1B-5	UC1110/PI6107501623	Green leaf area duration	2	17.46	23.62	52.1	0	52.1	Shi et al. 2019	MQTL3
Reference
Christopher, M. et al. QTL for stay-green traits in wheat in well-watered and water-limited environments. Field Crops Res. 217, 32-44 (2018)
Gao, C. et al. Quantitative trait loci for resistance to black point caused by Bipolaris sorokiniana in bread wheat. Mol. Breed. 43, 10 (2023)
Gahtyari, N. C. et al. Identification of QTLs for spot blotch resistance in two bi-parental mapping populations of wheat. Plants 10, 973 (2021)
He, X. et al. Quantitative trait loci mapping for spot blotch resistance in two biparental mapping populations of bread wheat. Phytopathology 110, 1980-1987 (2020)
Kaur, J. et al. Characterization and mapping of spot blotch in Triticum durum–Aegilops speltoides introgression lines using SNP markers. Front. Plant Sci. 12, 650400 (2021)
Kumar, U. et al. Mapping of resistance to spot blotch disease caused by Bipolaris sorokiniana in spring wheat. Theor. Appl. Genet. 118, 783-792 (2009)
Kumar, U. et al. Quantitative trait loci for resistance to spot blotch caused by Bipolaris sorokiniana in wheat (T. aestivum L.) lines ‘Ning 8201’and ‘Chirya 3’. Mol. Breed. 26, 477-491 (2010)
Kumar, U. et al. Identification of QTLs for stay green trait in wheat (Triticum aestivum L.) in the ‘Chirya 3’ × ‘Sonalika’ population. Euphytica 174, 437–445 (2010b)
Lehmensiek, A. et al. QTLs for black‐point resistance in wheat and the identification of potential markers for use in breeding programmes. Plant Breed. 123, 410-416 (2004)
Li, Q. et al. GWAS for resistance against black point caused by Bipolaris sorokiniana in wheat. J. Cereal Sci. 91, 102859 (2020)
Lillemo, M. et al. QTL for spot blotch resistance in bread wheat line Saar co-locate to the biotrophic disease resistance loci Lr34 and Lr46. Theor. Appl. Genet. 126, 711–719 (2013)
Liu, J. et al. Genome-wide linkage mapping of QTL for black point reaction in bread wheat (Triticum aestivum L.). Theor. Appl. Genet. 129, 2179–2190 (2016)
Lv, G. et al. Identification of genetic loci of black point in Chinese common wheat by genome-wide association study and linkage mapping. Plant Dis. 104, 2005–2013 (2020)
Pankaj, Y. K. et al. Discovering QTLs related to spot blotch disease in spring wheat (Triticum aestivum L.) genome. Australas. Plant Pathol. 51, 1-12 (2022)
Roy, C. et al. Dissecting quantitative trait loci for spot blotch resistance in South Asia using two wheat recombinant inbred line populations. Front Plant Sci. 12, 641324 (2021)
Shi, Y. G. et al. Dynamic analysis of QTLs for green leaf area duration and green leaf number of main stem in wheat. Cereal Res. Commun. 47, 250-263 (2019)
Singh, V. et al. Phenotyping at hot spots and tagging of QTLs conferring spot blotch resistance in bread wheat. Mol. Biol. Rep. 43, 1293-1303 (2016)
Singh, P. K. et al. Resistance to spot blotch in two mapping populations of common wheat is controlled by multiple QTL of minor effects. Int. J. Mol. Sci. 19, 4054 (2018)
Wang, S. et al. Quantitative trait loci mapping for traits related to the progression of wheat flag leaf senescence. J. Agric. Sci. 153, 1234–1245 (2015)
Zhu, Z. et al. Mapping resistance to spot blotch in a CIMMYT synthetic-derived bread wheat Mol. Breed. 34, 1215-1228 (2014)

## Sheet: Sheet1
Reference
Christopher, M. et al. QTL for stay-green traits in wheat in well-watered and water-limited environments. Field Crops Res. 217, 32-44 (2018) (DOI 10.1016/j.fcr.2017.11.003).
Gao, C. et al. Quantitative trait loci for resistance to black point caused by Bipolaris sorokiniana in bread wheat. Mol. Breed. 43, 10 (2023)
Gahtyari, N. C. et al. Identification of QTLs for spot blotch resistance in two bi-parental mapping populations of wheat. Plants 10, 973 (2021)
He, X. et al. Quantitative trait loci mapping for spot blotch resistance in two biparental mapping populations of bread wheat. Phytopathology 110, 1980-1987 (2020)
Kaur, J. et al. Characterization and mapping of spot blotch in Triticum durum–Aegilops speltoides introgression lines using SNP markers. Front. Plant Sci. 12, 650400 (2021) (DOI 10.3389/fpls.2021.650400)
Kumar, U. et al. Mapping of resistance to spot blotch disease caused by Bipolaris sorokiniana in spring wheat. Theor. Appl. Genet. 118, 783-792 (2009)
Kumar, U. et al. Quantitative trait loci for resistance to spot blotch caused by Bipolaris sorokiniana in wheat (T. aestivum L.) lines ‘Ning 8201’and ‘Chirya 3’. Mol. Breed. 26, 477-491 (2010)
Kumar, U. et al. Identification of QTLs for stay green trait in wheat (Triticum aestivum L.) in the ‘Chirya 3’ × ‘Sonalika’ population. Euphytica 174, 437–445 (2010b) (DOI 10.1007/s10681-010-0155-6)
Lehmensiek, A. et al. QTLs for black‐point resistance in wheat and the identification of potential markers for use in breeding programmes. Plant Breed 123, 410-416 (2004) (DOI 10.1111/j.1439-0523.2004.01013.x).
Li, Q. et al. GWAS for resistance against black point caused by Bipolaris sorokiniana in wheat. J. Cereal Sci. 91, 102859 (2020) (DOI 10.1016/j.jcs.2019.102859)
Lillemo, M. et al. QTL for spot blotch resistance in bread wheat line Saar co-locate to the biotrophic disease resistance loci Lr34 and Lr46. Theor. Appl. Genet. 126, 711–719 (2013) (DOI 10.1007/s00122-012-2012-6)
Liu, J. et al. Genome-wide linkage mapping of QTL for black point reaction in bread wheat (Triticum aestivum L.). Theor Appl Genet 129, 2179–2190 (2016). https://doi.org/10.1007/s00122-016-2766-3
Lv, G. et al. Identification of genetic loci of black point in Chinese common wheat by genome-wide association study and linkage mapping. Plant Dis. 104, 2005–2013 (2020) (DOI 10.1094/PDIS-12-19-2733-RE)
Pankaj, Y. K. et al. Discovering QTLs related to spot blotch disease in spring wheat (Triticum aestivum L.) genome. Australas. Plant Pathol. 51, 1-12 (2022)
Roy, C, et al. Dissecting quantitative trait loci for spot blotch resistance in South Asia using two wheat recombinant inbred line populations. Front Plant Sci 12, 641324 (2021).
Shi, Y. G. et al. Dynamic analysis of QTLs for green leaf area duration and green leaf number of main stem in wheat. Cereal Res. Commun. 47, 250-263 (2019)
Singh, V. et al. Phenotyping at hot spots and tagging of QTLs conferring spot blotch resistance in bread wheat. Mol. Biol. Rep. 43, 1293-1303 (2016).
Singh, P. K. et al. Resistance to spot blotch in two mapping populations of common wheat is controlled by multiple QTL of minor effects. Int. J. Mol. Sci. 19, 4054 (2018)
Wang, S. et al. Quantitative trait loci mapping for traits related to the progression of wheat flag leaf senescence. J. Agric. Sci. 153, 1234–1245 (2015). (DOI 10.1017/S002185961400094X)
Zhu, Z. et al. Mapping resistance to spot blotch in a CIMMYT synthetic-derived bread wheat Mol. Breed. 34, 1215-1228 (2014)
