# Supplementary material for: Meta-QTL analysis and identification of candidate genes for multiple-traits associated with spot blotch resistance in bread wheat
Source: Sci Rep. 2024 Jun 7;14:13083. doi: 10.1038/s41598-024-63924-w (PMC11156910; doi:10.1038/s41598-024-63924-w)
Supplement: Supplementary file 2 — Supplementary Information 2. [file 41598_2024_63924_MOESM2_ESM.xlsx]

## Sheet: Sheet1
Supplementary Table S2. Consensus map constructed in this study
Chr 1A
1	Glu-A3	0
2	Ra_c23068_380	0
3	998266	0
4	1035133	0
5	1118000	0
6	2282333	0
7	2325584	0
8	1129333	0.618
9	993127	1.199
10	3028187	1.275
11	wPt-665174	1.281
12	wPt-671596	1.281
13	671698	1.294
14	1045015	1.754
15	1077302	1.754
16	1222874	1.754
17	986375	2.31
18	1126005	2.31
19	1271757	2.31
20	2278399	2.31
21	3021960	2.31
22	1088086	2.884
23	1202070	2.884
24	1217513	2.884
25	1263808	2.884
26	1279623	2.884
27	3020869	2.884
28	3032740	2.884
29	1106373	3.344
30	1723651	3.344
31	3027003	3.344
32	2322330	3.378
33	993293	3.446
34	1005431	3.446
35	1103447	3.446
36	1209059	3.446
37	1267221	3.446
38	2261901	3.446
39	2296159	3.446
40	1076623	4.015
41	1254645	4.063
42	2281909	4.264
43	989423	4.617
44	1032712	4.617
45	1109751	4.617
46	1125827	4.617
47	1206349	4.617
48	1765789	4.617
49	2276915	4.617
50	BobWhite_c48447_529	10.69
51	BS00062658_51	12.028
52	BS00026003_51	12.455
53	Xfcp518	19.8
54	tplb0025b13_2792	28.867
55	wsnp_Ex_c10657_17376448	29.195
56	BS00071289_51	29.195
57	GENE-0412_338	29.195
58	Kukri_c18951_853	29.195
59	Tdurum_contig35757_161	29.195
60	Tdurum_contig59794_640	29.195
61	Tdurum_contig60323_605	29.195
62	D_contig37179_75	29.195
63	Kukri_c7192_1077	29.195
64	BS00009423_51	29.195
65	Tdurum_contig42405_197	29.195
66	BS00063479_51	29.195
67	BS00033750_51	29.195
68	BS00066697_51	29.195
69	CAP11_rep_c7878_143	29.288
70	Kukri_c3888_1478	29.288
71	RAC875_c95364_259	29.288
72	BobWhite_c42252_276	30.34
73	Tdurum_contig43475_155	30.34
74	tplb0062i18_102	30.6
75	BS00110974_51	30.729
76	Kukri_c8390_547	30.729
77	Excalibur_c43567_282	30.729
78	Tdurum_contig19376_154	30.729
79	BS00100774_51	30.729
80	BobWhite_c1361_1187	30.729
81	BS00022677_51	30.729
82	BS00033749_51	30.729
83	BS00082567_51	30.729
84	Excalibur_c9509_1180	30.729
85	Excalibur_rep_c70751_58	30.729
86	IAAV3919	30.729
87	RAC875_c42700_264	30.729
88	RAC875_rep_c110533_92	30.729
89	TA001286-0611-w	30.729
90	Tdurum_contig44888_837	30.729
91	Tdurum_contig97729_491	30.729
92	BobWhite_c21669_430	30.729
93	BS00059422_51	30.729
94	BS00082566_51	30.729
95	CAP12_c8501_370	30.729
96	Excalibur_c2868_451	30.729
97	IACX2941	30.729
98	Jagger_c1888_277	30.729
99	CAP12_c3074_192	30.729
100	BS00059424_51	30.729
101	BS00023130_51	30.729
102	RAC875_rep_c105697_366	30.729
103	BS00011810_51	30.729
104	CAP8_c1356_189	30.797
105	Ex_c2840_1013	30.874
106	Tdurum_contig52189_1322	30.874
107	BS00065168_51	31.2
108	wsnp_Ex_c12254_19574891	31.2
109	BobWhite_c4246_367	31.2
110	BS00014831_51	31.2
111	BS00068351_51	31.2
112	Excalibur_c15165_367	31.2
113	Excalibur_c58555_110	31.2
114	Kukri_c1818_2380	31.2
115	Kukri_c1818_2671	31.2
116	Kukri_c7192_1128	31.2
117	tplb0025b13_1721	31.2
118	tplb0025b13_2372	31.2
119	tplb0025b13_2879	31.2
120	tplb0025b13_372	31.2
121	wsnp_Ku_c1818_3557849	31.2
122	Kukri_s115525_295	31.2
123	Excalibur_c35316_154	31.2
124	RAC875_c24163_994	31.2
125	BS00010488_51	31.2
126	BS00064204_51	31.258
127	tplb0025b13_150	31.258
128	wsnp_Ku_c1818_3557408	31.258
129	BS00026456_51	31.258
130	BS00064205_51	31.258
131	Excalibur_c11258_1700	31.258
132	BobWhite_c31470_532	31.258
133	Excalibur_c35316_388	31.258
134	IAAV3403	31.258
135	BS00015608_51	31.258
136	BS00031289_51	31.707
137	D_contig93902_72	31.76
138	BS00056550_51	32.124
139	BS00023201_51	32.124
140	BS00079769_51	32.124
141	D_GA8KES402HR8TV_187	32.124
142	wsnp_RFL_Contig4735_5673999	32.124
143	GENE-1118_58	32.124
144	Kukri_c22349_754	32.124
145	Kukri_rep_c102231_265	32.124
146	wsnp_Ex_c2868_5293485	32.124
147	Ku_c28007_1398	32.124
148	Tdurum_contig46733_6628	32.124
149	D_contig36054_1409	32.124
150	BobWhite_c20902_177	32.124
151	RAC875_c744_1935	32.124
152	BS00058867_51	32.124
153	RAC875_c38756_141	32.124
154	Tdurum_contig43475_978	32.124
155	wsnp_CAP11_c710_458019	32.124
156	Ex_c57982_980	32.124
157	BS00022355_51	32.242
158	Ex_c4206_559	32.242
159	Excalibur_rep_c67141_73	32.242
160	Kukri_c2332_583	32.242
161	RAC875_c19569_564	32.242
162	RAC875_c19569_765	32.242
163	Excalibur_c87411_54	33.053
164	RAC875_c30657_82	33.053
165	Tdurum_contig11679_319	33.053
166	BS00060796_51	33.053
167	BS00090490_51	33.694
168	BS00080187_51	34.31
169	GENE-0411_723	34.31
170	GENE-0411_807	34.31
171	Kukri_c37212_1286	34.31
172	RFL_Contig1027_442	34.31
173	wsnp_Ex_rep_c106111_90308719	34.31
174	BS00060058_51	34.31
175	Kukri_c93012_76	34.31
176	Ra_c2029_3163	34.31
177	TA003619-0516	34.494
178	Excalibur_c5139_198	34.786
179	Excalibur_c82557_201	34.786
180	Excalibur_c71158_54	34.786
181	BS00010128_51	34.786
182	Tdurum_contig75476_167	34.786
183	wsnp_Ex_c57982_59470152	34.786
184	wsnp_Ku_c183_358844	34.786
185	BobWhite_c39996_126	35.061
186	RAC875_c1710_376	35.061
187	BS00038243_51	35.061
188	BobWhite_c39996_85	35.061
189	GENE-4120_155	35.061
190	Kukri_c32052_171	35.061
191	JD_c26750_378	36.428
192	Kukri_c1977_1940	36.428
193	BS00004903_51	36.632
194	Tdurum_contig46413_680	36.632
195	Tdurum_contig46413_779	36.632
196	BS00025755_51	36.632
197	BS00069278_51	36.826
198	BS00076278_51	36.826
199	IAAV8297	36.826
200	Kukri_c24962_123	36.826
201	Kukri_c29150_143	36.826
202	RAC875_rep_c101110_474	36.826
203	RAC875_rep_c101110_563	36.826
204	tplb0053o08_2004	36.826
205	BS00081035_51	36.826
206	Kukri_c7393_851	36.826
207	BS00081729_51	36.826
208	Excalibur_c9196_313	36.826
209	Jagger_c6846_109	36.826
210	JD_c49343_475	36.826
211	Kukri_c2446_683	36.826
212	Kukri_c24615_364	36.826
213	Kukri_s105761_144	36.826
214	RAC875_c18640_821	36.826
215	BS00003595_51	36.826
216	Tdurum_contig43943_1165	36.826
217	Tdurum_contig68827_118	36.826
218	BS00023177_51	36.826
219	CAP11_c2581_302	36.826
220	Tdurum_contig43943_56	36.826
221	CAP8_c2448_355	36.826
222	Excalibur_c9676_163	36.826
223	IAAV7479	36.826
224	JG_c936_115	36.826
225	Excalibur_rep_c108929_181	36.826
226	RAC875_c5831_1486	36.826
227	Excalibur_c21298_515	36.826
228	BS00010267_51	36.826
229	RAC875_c63624_1002	36.826
230	Kukri_c76307_259	37.393
231	RAC875_c41145_189	37.393
232	wsnp_Ex_c5469_9655281	37.393
233	Tdurum_contig68827_61	37.393
234	BS00022943_51	37.393
235	Excalibur_rep_c88533_231	37.404
236	Excalibur_c101903_734	38.26
237	RAC875_c14185_58	38.307
238	tplb0031m14_1597	38.65
239	Kukri_c4126_240	38.702
240	BS00110709_51	38.702
241	RAC875_c97040_104	38.702
242	BS00022288_51	38.702
243	BS00074511_51	38.702
244	Kukri_c46939_83	38.702
245	BS00085235_51	38.702
246	Kukri_c29655_239	38.702
247	RAC875_c57939_175	38.702
248	RAC875_c57939_78	38.702
249	RAC875_c22821_542	39.399
250	Kukri_c93866_431	40.015
251	Kukri_c35451_1631	40.077
252	Excalibur_c37693_203	40.539
253	Ex_c4876_1221	40.539
254	Kukri_c5715_141	40.539
255	Tdurum_contig26035_231	40.539
256	BS00069300_51	40.561
257	BS00069301_51	40.561
258	BS00077350_51	40.561
259	BS00077351_51	40.561
260	BS00101309_51	40.561
261	CAP11_c65_237	40.561
262	Excalibur_c12789_1184	40.561
263	Excalibur_c44883_244	40.561
264	Excalibur_c47455_133	40.561
265	BobWhite_c34604_222	40.561
266	IAAV6115	40.561
267	BobWhite_c1265_607	40.561
268	Ku_c2121_1232	40.561
269	Kukri_c17177_2181	40.561
270	Kukri_c2121_1994	40.561
271	Kukri_c4126_208	40.561
272	Kukri_rep_c69910_1153	40.561
273	TA002993-0179-w	40.561
274	tplb0061f07_961	40.561
275	wsnp_Ex_c38203_45790396	40.561
276	wsnp_Ex_c7965_13519586	40.561
277	wsnp_Ku_c5756_10191339	40.561
278	BS00074341_51	40.561
279	BS00110945_51	40.561
280	Excalibur_c26496_352	40.561
281	BobWhite_c18592_327	40.561
282	Kukri_c45607_199	40.561
283	RAC875_c33470_345	40.561
284	BobWhite_c1265_247	40.564
285	BS00081680_51	40.564
286	RAC875_c20875_753	40.564
287	IACX9458	40.564
288	BS00081682_51	40.564
289	Ex_c28368_426	40.564
290	Excalibur_c22240_938	40.564
291	Jagger_rep_c10343_173	40.564
292	RAC875_c23587_271	40.564
293	Tdurum_contig42479_1254	40.564
294	wsnp_Ex_c19717_28713417	40.564
295	wsnp_Ex_c7252_12453079	40.564
296	Excalibur_c38379_478	40.564
297	wsnp_Ex_c4876_8692849	40.564
298	BS00022270_51	40.564
299	BS00022701_51	40.564
300	Excalibur_rep_c113950_132	40.564
301	Excalibur_c48152_563	40.564
302	wsnp_Ex_c1137_2182795	40.564
303	Ku_c4823_673	40.564
304	BS00103478_51	40.564
305	wsnp_Ex_c7965_13520238	40.564
306	Excalibur_c11562_742	40.564
307	Excalibur_c25175_512	40.564
308	Kukri_c2121_1936	40.564
309	RAC875_c21801_1572	40.564
310	Tdurum_contig42479_1624	40.564
311	Tdurum_contig42479_2158	40.564
312	Excalibur_c58154_84	40.564
313	RAC875_c67106_97	40.564
314	BobWhite_c27474_124	40.564
315	wsnp_Ex_c7442_12743707	40.564
316	BS00065909_51	40.564
317	RFL_Contig1338_2646	40.564
318	BobWhite_c6558_234	40.672
319	RAC875_c34888_65	40.672
320	BS00083340_51	40.672
321	D_GBF1XID02F3H8U_128	40.672
322	RAC875_c16352_594	40.672
323	BS00083459_51	40.687
324	IAAV4132	40.687
325	Excalibur_c25891_1402	40.687
326	BS00079071_51	40.687
327	Excalibur_c45969_370	40.687
328	Tdurum_contig42479_3800	40.78
329	GENE-3336_136	40.78
330	BS00022667_51	40.844
331	IACX11001	40.96
332	Kukri_c98832_211	41
333	BS00066092_51	41.175
334	RFL_Contig1703_695	41.303
335	BS00067961_51	41.483
336	BobWhite_c1764_139	41.483
337	BS00077492_51	41.483
338	BS00082266_51	41.483
339	BS00100287_51	41.483
340	Excalibur_c105151_200	41.483
341	Excalibur_c16353_264	41.483
342	GENE-0211_139	41.483
343	IAAV5327	41.483
344	Kukri_c11891_1015	41.483
345	Kukri_rep_c108031_378	41.483
346	RAC875_c108229_54	41.483
347	RAC875_c29598_147	41.483
348	RAC875_c59712_105	41.483
349	RAC875_c64371_209	41.483
350	RFL_Contig1118_65	41.483
351	Tdurum_contig11756_1415	41.483
352	Tdurum_contig11756_264	41.483
353	Tdurum_contig15335_452	41.483
354	BS00022443_51	41.483
355	Tdurum_contig50845_215	41.483
356	Tdurum_contig50845_82	41.483
357	Tdurum_contig52332_94	41.483
358	BS00022738_51	41.483
359	BS00022977_51	41.483
360	Tdurum_contig83113_134	41.483
361	tplb0036l23_243	41.483
362	BS00101392_51	41.483
363	Kukri_c2121_1334	41.483
364	Kukri_c35451_857	41.483
365	wsnp_JD_c7522_8606553	41.483
366	Kukri_c37592_531	41.483
367	Kukri_c41943_535	41.483
368	tplb0043h23_1346	41.483
369	wsnp_Ex_c1137_2183772	41.483
370	RFL_Contig1338_2574	41.483
371	Kukri_c2121_2345	41.483
372	Kukri_rep_c113971_162	41.878
373	RAC875_c50463_808	43.724
374	RAC875_c78062_571	43.724
375	wsnp_Ex_c7252_12452995	43.724
376	RAC875_c7031_488	43.724
377	Kukri_c58589_485	43.775
378	Excalibur_c20777_428	44.053
379	Excalibur_c20777_315	45.284
380	Tdurum_contig44731_2508	45.284
381	BobWhite_c46501_92	45.284
382	BobWhite_c18861_438	45.284
383	BS00110358_51	45.857
384	BS00029416_51	45.857
385	BobWhite_c1890_712	46.469
386	IACX5892	46.469
387	RAC875_c2122_159	46.469
388	BS00003802_51	46.469
389	BS00003761_51	46.469
390	RAC875_c54245_88	46.469
391	Tdurum_contig29484_628	46.469
392	Tdurum_contig61492_458	46.469
393	Tdurum_contig61492_684	46.469
394	RFL_Contig1118_1073	46.508
395	tplb0036l23_696	46.508
396	wsnp_BF200531A_Ta_2_1	46.66
397	CAP7_c1645_359	46.66
398	D_GDEEGVY02H7D8K_299	46.66
399	IAAV6899	46.66
400	BS00026453_51	46.66
401	RAC875_c85031_525	46.66
402	BS00012052_51	46.66
403	BS00064536_51	46.66
404	BS00107852_51	49.131
405	Excalibur_c10065_570	49.131
406	IAAV1469	49.131
407	Ku_c20069_531	49.131
408	Kukri_c18434_200	49.131
409	BS00022458_51	49.131
410	BS00039749_51	49.131
411	BS00062578_51	49.131
412	RAC875_c37934_225	49.131
413	RAC875_c56994_301	49.131
414	wPt-9757	49.298
415	1093081	49.39
416	1108646	49.39
417	3024600	49.39
418	wPt-6654	49.39
419	121473	49.462
420	2289170	49.539
421	wPt-672158	49.568
422	1383413	49.595
423	1021970	49.604
424	991809	49.717
425	1094611	49.786
426	1108031	49.786
427	1104439	49.811
428	1129904	49.811
429	1131465	49.811
430	1264295	49.828
431	3026804	49.866
432	1136702	49.897
433	3949568	49.897
434	1123667	49.984
435	1093782	50.133
436	1111728	50.26
437	1208046	50.297
438	1307533	50.297
439	3029546	50.35
440	wPt-9592	50.371
441	1133209	50.589
442	1137407	50.589
443	1258702	50.589
444	1375130	50.589
445	wPt-4765	50.596
446	wPt-3107	50.645
447	wPt-733015	50.645
448	wPt-9897	50.784
449	1378203	50.859
450	1138481	50.929
451	1377882	50.929
452	3025567	50.929
453	3948456	50.929
454	3958115	50.929
455	4440349	51.059
456	1354149	51.204
457	3532686	51.204
458	4405667	51.204
459	1861943	51.205
460	Kukri_c63400_54	51.242
461	Tdurum_contig76492_676	51.242
462	988261	51.463
463	1267529	51.463
464	2278356	51.463
465	2331510	51.463
466	3025880	51.463
467	3939206	51.463
468	4002888	51.463
469	4538328	51.463
470	5325623	51.463
471	5332580	51.463
472	3533524	51.474
473	4008366	51.474
474	4394165	51.474
475	4989019	51.474
476	5971444	51.474
477	1242077	51.624
478	IAAV3168	51.663
479	Jagger_c3429_157	51.663
480	Ra_c39042_935	51.663
481	RAC875_c64603_663	51.663
482	977441	51.847
483	993738	51.847
484	1012395	51.847
485	1038757	51.847
486	1086095	51.847
487	1095343	51.847
488	1095533	51.847
489	1100287	51.847
490	1103157	51.847
491	1103529	51.847
492	1111039	51.847
493	1129243	51.847
494	1137422	51.847
495	1204117	51.847
496	1665604	51.847
497	3025280	51.847
498	3938227	51.847
499	5367242	51.847
500	5568568	51.847
501	1140121	51.96
502	BS00063263_51	51.997
503	TA015410-0477	51.997
504	1279614	52.154
505	1121264	52.314
506	1151824	52.314
507	1216257	52.314
508	4538708	52.314
509	6048289	52.314
510	tplb0024b08_1668	52.325
511	1068221	52.459
512	1120386	52.73
513	2256997	52.792
514	1065049	53.081
515	1070164	53.081
516	1219432	53.081
517	2256752	53.081
518	2258338	53.081
519	3951842	53.081
520	3952624	53.081
521	3935074	53.091
522	4664263	53.091
523	1056700	53.111
524	1090726	53.111
525	1109858	53.111
526	3021449	53.111
527	1107633	53.308
528	Tdurum_contig17530_822	53.406
529	Excalibur_c110483_103	53.406
530	Excalibur_c18694_273	53.406
531	Excalibur_c22642_90	53.406
532	Excalibur_c55677_217	53.406
533	Excalibur_rep_c92985_618	53.406
534	GENE-0249_161	53.406
535	Kukri_c24144_1568	53.406
536	RAC875_c37934_285	53.406
537	Tdurum_contig20965_1446	53.406
538	BS00064608_51	53.406
539	BS00065419_51	53.406
540	Excalibur_rep_c92985_510	53.406
541	GENE-0249_122	53.406
542	Kukri_rep_c81545_195	53.406
543	1092732	53.419
544	1107657	53.419
545	1112369	53.419
546	1182467	53.419
547	1233022	53.419
548	2291265	53.419
549	1079178	53.429
550	wsnp_Ex_c64327_63176640	53.462
551	2297747	53.473
552	2253894	53.624
553	1239792	53.649
554	1722381	53.699
555	1089207	53.791
556	3021769	53.822
557	1068218	53.861
558	1081502	53.861
559	1089724	53.861
560	3949706	53.864
561	1257387	53.921
562	Ex_c3941_906	53.961
563	Excalibur_c3941_537	53.961
564	1088306	54.007
565	RAC875_c13012_1598	54.012
566	1164102	54.045
567	1229903	54.1
568	D_contig08749_250	54.148
569	1096336	54.187
570	1110603	54.187
571	1111964	54.187
572	1210828	54.187
573	2277290	54.187
574	2338479	54.187
575	3064367	54.206
576	1099259	54.217
577	1104621	54.226
578	1115676	54.226
579	1133417	54.226
580	7346128	54.226
581	3222450	54.767
582	4989975	54.781
583	1063366	54.808
584	1215491	54.863
585	2322879	54.863
586	993550	55.025
587	1134313	55.081
588	1238546	55.299
589	1268717	55.403
590	2265040	55.403
591	984632	55.513
592	1204436	55.513
593	1111166	55.518
594	IAAV2838	55.551
595	1121084	55.868
596	1094876	55.87
597	1764537	55.963
598	1771315	55.963
599	1771479	55.963
600	978097	55.998
601	1004515	55.998
602	1091492	55.998
603	1208667	55.998
604	1252946	55.998
605	1666549	55.998
606	2259845	55.998
607	2275890	55.998
608	2289057	55.998
609	3021007	55.998
610	3021018	55.998
611	3026549	55.998
612	3026697	55.998
613	3534056	55.998
614	3950631	55.998
615	4022583	55.998
616	5332153	55.998
617	5350189	55.998
618	5367179	55.998
619	5369556	55.998
620	5580263	55.998
621	5969894	55.998
622	5971284	55.998
623	6047682	55.998
624	7326572	55.998
625	7347100	55.998
626	1080140	56.041
627	5010906	56.266
628	1203122	56.377
629	1256256	56.377
630	1226319	56.579
631	1124236	57.028
632	1314710	57.028
633	3945977	57.028
634	4411642	57.028
635	1126464	57.065
636	1082211	57.135
637	1087705	57.135
638	1138037	57.135
639	1185386	57.135
640	1194040	57.135
641	1270344	57.135
642	2294852	57.135
643	5370713	57.135
644	5970720	57.135
645	998689	57.647
646	1087896	57.672
647	2262966	57.672
648	1240728	58.216
649	1276808	58.216
650	2263809	58.216
651	2282741	58.216
652	1066860	58.283
653	1096956	58.283
654	4408543	58.6
655	1099404	58.797
656	1140562	58.797
657	1266898	58.797
658	5324530	58.797
659	1252286	59.009
660	wPt-8347	59.068
661	wPt-7030	59.068
662	1094261	59.068
663	1105889	59.068
664	1112471	59.068
665	1137853	59.068
666	1163055	59.068
667	1187828	59.068
668	1241595	59.068
669	1270000	59.068
670	1133263	59.342
671	1666941	59.342
672	1166905	59.358
673	1265562	59.358
674	3026849	59.565
675	1000535	59.612
676	1088831	59.813
677	1123459	59.822
678	1239865	59.822
679	1266018	59.822
680	1268128	59.822
681	1299010	59.822
682	2303757	59.822
683	2305405	59.822
684	977577	59.891
685	982827	59.891
686	993203	59.891
687	1023572	59.891
688	1048104	59.891
689	1079399	59.891
690	1107737	59.891
691	1123553	59.891
692	3026176	59.891
693	4398182	59.891
694	4409931	59.891
695	1118486	59.916
696	1236950	59.916
697	1298487	59.916
698	4405999	59.916
699	1163438	59.929
700	3024927	59.929
701	1380200	59.956
702	wPt-665250	59.958
703	wPt-733777	59.958
704	378385	60.01
705	1019230	60.066
706	1036118	60.066
707	1077339	60.066
708	1094941	60.066
709	1099971	60.066
710	1102275	60.066
711	1103287	60.066
712	1238779	60.066
713	2278661	60.066
714	4910120	60.066
715	5323772	60.066
716	wPt-665920	60.067
717	1107554	60.115
718	1118005	60.115
719	1265531	60.115
720	2260769	60.115
721	3025380	60.115
722	3946628	60.115
723	3948013	60.115
724	3957349	60.115
725	4536943	60.115
726	3029921	60.195
727	1063183	60.246
728	1099207	60.246
729	3064880	60.246
730	4989356	60.246
731	1149227	60.27
732	1080728	60.427
733	1099900	60.427
734	1114619	60.427
735	2289317	60.427
736	2316835	60.449
737	4990876	60.449
738	1126771	60.459
739	3026226	60.459
740	5582353	60.459
741	1103570	60.546
742	1107683	60.546
743	1128244	60.546
744	1228945	60.546
745	1725404	60.546
746	1089606	60.554
747	3533061	60.636
748	3936585	60.676
749	3937662	60.676
750	3949314	60.676
751	2280626	60.773
752	3064701	60.773
753	1408639	61.04
754	1864148	61.267
755	1081562	61.298
756	1067300	61.609
757	1062316	61.653
758	1131168	61.653
759	3020693	61.653
760	1045096	61.799
761	1008324	61.883
762	1090153	61.883
763	1220885	61.883
764	1229247	61.883
765	3064923	61.883
766	4409170	61.883
767	4989069	61.883
768	5357827	61.883
769	7170907	61.883
770	1222111	61.938
771	1259583	61.938
772	3385182	61.938
773	4405088	61.938
774	wPt-666607	61.953
775	1128026	62.126
776	3934951	62.126
777	3950051	62.126
778	4005398	62.126
779	1404564	62.177
780	4663820	62.215
781	5325733	62.215
782	1404141	62.225
783	1137751	62.248
784	1361890	62.382
785	1127884	62.415
786	1342563	62.415
787	4408394	62.415
788	5345959	62.415
789	Xbarc178	62.5
790	1122095	62.731
791	1057991	62.733
792	1113739	62.733
793	1223144	62.733
794	1160569	62.775
795	994139	62.822
796	1202474	62.822
797	2291221	62.822
798	3957202	62.822
799	665259	62.835
800	3384709	63.125
801	3942688	63.131
802	3384998	63.169
803	3936032	63.169
804	3954421	63.169
805	4395592	63.169
806	4395711	63.169
807	4396779	63.169
808	4398131	63.169
809	4398241	63.169
810	4439994	63.169
811	4993825	63.169
812	5324009	63.169
813	5580080	63.169
814	7328084	63.169
815	7331124	63.169
816	7337274	63.169
817	7347082	63.169
818	7350013	63.169
819	7488188	63.169
820	1012938	63.18
821	1241338	63.18
822	3533509	63.18
823	3937719	63.18
824	4018862	63.18
825	1201664	63.307
826	2271780	63.307
827	1112199	63.36
828	4010040	63.469
829	4410445	63.536
830	5569613	63.536
831	7170854	63.536
832	7330962	63.536
833	1219812	63.65
834	1088527	63.707
835	1099440	63.813
836	1203934	63.813
837	1211917	63.813
838	2262971	63.813
839	4989514	63.813
840	990585	63.823
841	2276929	63.823
842	4989939	63.823
843	4990429	63.823
844	4396770	63.824
845	994030	63.875
846	1015754	63.875
847	1120362	63.875
848	2259122	63.875
849	2261453	63.875
850	1073781	63.92
851	1126500	63.92
852	1242888	63.92
853	1261308	63.92
854	1268443	63.929
855	3034258	63.929
856	1212796	63.932
857	1020607	64.094
858	1010836	64.212
859	1014354	64.212
860	1071683	64.212
861	1084979	64.212
862	1090174	64.212
863	1210843	64.212
864	1221184	64.212
865	1246183	64.212
866	1255608	64.212
867	1675748	64.212
868	2300425	64.212
869	2325999	64.212
870	3022752	64.212
871	4539183	64.212
872	4542921	64.212
873	4988910	64.212
874	4989553	64.212
875	4990331	64.212
876	5325031	64.212
877	5325620	64.212
878	7326810	64.212
879	3023802	64.24
880	991471	64.244
881	1030201	64.244
882	1069323	64.244
883	1088699	64.244
884	1121835	64.244
885	2252495	64.244
886	wPt-5316	64.263
887	wPt-667809	64.263
888	378271	64.264
889	1221131	64.292
890	116610	64.358
891	1202703	64.382
892	1208625	64.382
893	1679469	64.382
894	4005331	64.382
895	1031374	64.392
896	1863647	64.397
897	2279546	64.397
898	1013786	64.398
899	1096692	64.398
900	1111986	64.398
901	1129835	64.398
902	1202229	64.398
903	1255883	64.398
904	2289064	64.398
905	3532646	64.398
906	3935125	64.398
907	4395827	64.398
908	4407106	64.398
909	4407694	64.398
910	1074600	64.437
911	1093766	64.437
912	1257409	64.437
913	2261890	64.437
914	2277157	64.437
915	wPt-4897	64.441
916	1004787	64.449
917	wPt-7784	64.453
918	1088733	64.686
919	1119742	64.687
920	1105146	64.714
921	4910515	64.731
922	991446	64.751
923	1003934	64.751
924	1005698	64.751
925	1082934	64.751
926	1125624	64.751
927	1137844	64.751
928	1137890	64.751
929	1055290	64.753
930	1110548	64.768
931	2255293	64.789
932	2258395	64.789
933	3025569	64.789
934	1071592	64.854
935	2341333	64.892
936	1208352	64.992
937	3384726	64.992
938	3533823	64.992
939	3959394	64.992
940	1159421	65.018
941	1112826	65.024
942	5579723	65.082
943	2289951	65.098
944	1113750	65.099
945	Xgdm33	65.1
946	994411	65.114
947	1078423	65.114
948	1091861	65.147
949	2253810	65.449
950	1092436	65.548
951	1134459	65.575
952	993750	65.587
953	1065528	65.587
954	1082125	65.587
955	1112507	65.587
956	1131278	65.587
957	1065547	65.642
958	1107884	65.642
959	1187451	65.642
960	990047	65.689
961	1007445	65.717
962	1765188	65.719
963	2322847	65.871
964	2324124	65.871
965	4021929	65.871
966	2305426	66.035
967	1087876	66.101
968	1127081	66.101
969	1150895	66.101
970	6020199	66.101
971	1089628	66.119
972	1111900	66.119
973	2277220	66.119
974	1097635	66.194
975	2250013	66.194
976	7478259	66.194
977	978301	66.194
978	3020330	66.244
979	3024539	66.244
980	3026703	66.244
981	3943751	66.244
982	4407154	66.244
983	1126229	66.308
984	1202679	66.308
985	1265608	66.318
986	wPt-730408	66.34
987	1685406	66.544
988	2290358	66.544
989	7164097	66.55
990	wPt-671483	66.626
991	wPt-665259	66.626
992	1137101	66.669
993	1100887	66.753
994	2277999	66.753
995	989493	66.788
996	1088969	66.788
997	3022453	66.788
998	3027126	66.904
999	1124001	67.053
1000	982500	67.098
1001	1049493	67.237
1002	1065681	67.237
1003	2248799	67.237
1004	3020509	67.237
1005	3533723	67.237
1006	3570059	67.237
1007	1101499	67.417
1008	1111460	67.438
1009	1121250	67.679
1010	3533691	67.768
1011	1117575	67.774
1012	1129576	67.774
1013	1292860	67.774
1014	2258344	67.774
1015	1263789	67.81
1016	2275180	67.817
1017	1094321	67.886
1018	1204829	67.963
1019	1228006	67.963
1020	4991492	67.966
1021	1067105	68.067
1022	1110108	68.264
1023	1062507	68.355
1024	1078474	68.355
1025	1092170	68.664
1026	1125309	68.685
1027	1125412	68.788
1028	1145814	68.788
1029	1013439	68.93
1030	1121019	68.94
1031	977954	68.989
1032	4020363	68.989
1033	3570150	69.01
1034	1315292	69.02
1035	1121333	69.078
1036	1179329	69.084
1037	1390576	69.169
1038	1255740	69.289
1039	3064523	69.334
1040	1088792	69.468
1041	4993599	69.554
1042	1109133	69.658
1043	978684	69.779
1044	7353118	69.779
1045	1230533	70.017
1046	983655	70.085
1047	1061864	70.085
1048	1074635	70.153
1049	1148576	70.153
1050	1103308	70.18
1051	1860038	70.184
1052	3385055	70.184
1053	1023467	70.233
1054	2330803	70.233
1055	2256474	70.585
1056	5325140	70.656
1057	1091864	70.676
1058	1102766	70.676
1059	1110118	70.718
1060	3064476	70.765
1061	1213940	70.87
1062	1093136	70.885
1063	1094064	70.885
1064	1119171	70.885
1065	994520	70.956
1066	1120110	70.964
1067	1767730	70.964
1068	4396079	70.964
1069	979300	71.236
1070	1000008	71.236
1071	1183644	71.236
1072	4394742	71.236
1073	1339144	71.321
1074	1104758	71.349
1075	1116062	71.349
1076	1120203	71.349
1077	2256802	71.349
1078	2325125	71.349
1079	986586	71.679
1080	989937	71.679
1081	5563157	71.679
1082	1083027	71.771
1083	1117639	71.771
1084	Xbarc48	71.8
1085	1230905	71.801
1086	1004094	71.973
1087	1006808	71.973
1088	1176144	71.973
1089	1236796	71.973
1090	989816	72.234
1091	1126137	72.265
1092	997750	72.333
1093	1075484	72.333
1094	1386208	72.362
1095	997105	72.421
1096	3023858	72.421
1097	1258319	72.427
1098	1085258	72.58
1099	1368884	72.58
1100	1128056	72.585
1101	1279803	72.779
1102	3934804	72.779
1103	3938025	72.779
1104	3938648	72.779
1105	3940760	72.779
1106	3945356	72.779
1107	3024760	72.809
1108	3948593	72.809
1109	1090990	72.87
1110	1154273	72.87
1111	4004979	72.893
1112	3021352	72.911
1113	3938685	72.911
1114	3948363	72.911
1115	3950165	72.911
1116	4003244	72.911
1117	wPt-8569	73.081
1118	1228885	73.146
1119	1125570	73.156
1120	1134073	73.156
1121	3025139	73.177
1122	1062638	73.24
1123	7488073	73.294
1124	3020821	73.341
1125	3935598	73.387
1126	3945001	73.406
1127	4394362	73.406
1128	1861968	73.537
1129	3384991	73.537
1130	4398360	73.618
1131	2264291	73.734
1132	1128194	73.807
1133	2275809	73.807
1134	1236098	73.835
1135	1103362	73.869
1136	1088935	73.872
1137	1123311	73.872
1138	1093214	73.934
1139	1218247	73.934
1140	311484	74.016
1141	667814	74.016
1142	730885	74.016
1143	120609	74.016
1144	669499	74.016
1145	979810	74.016
1146	985554	74.016
1147	990834	74.016
1148	994764	74.016
1149	999895	74.016
1150	1003547	74.016
1151	1006448	74.016
1152	1012168	74.016
1153	1017243	74.016
1154	1033114	74.016
1155	1040721	74.016
1156	1066353	74.016
1157	1077710	74.016
1158	1090886	74.016
1159	1094053	74.016
1160	1097167	74.016
1161	1098230	74.016
1162	1099318	74.016
1163	1099504	74.016
1164	1101191	74.016
1165	1106480	74.016
1166	1110942	74.016
1167	1111973	74.016
1168	1114939	74.016
1169	1116758	74.016
1170	1116946	74.016
1171	1117826	74.016
1172	1119419	74.016
1173	1120318	74.016
1174	1120443	74.016
1175	1120576	74.016
1176	1120651	74.016
1177	1121173	74.016
1178	1125261	74.016
1179	1125646	74.016
1180	1125881	74.016
1181	1126804	74.016
1182	1127283	74.016
1183	1134976	74.016
1184	1138354	74.016
1185	1150368	74.016
1186	1150829	74.016
1187	1163868	74.016
1188	1164278	74.016
1189	1206018	74.016
1190	1211508	74.016
1191	1221051	74.016
1192	1234036	74.016
1193	1241427	74.016
1194	1254372	74.016
1195	1254379	74.016
1196	1259303	74.016
1197	1767743	74.016
1198	3570164	74.016
1199	3935722	74.016
1200	4004619	74.016
1201	7347150	74.016
1202	4990965	74.067
1203	1105719	74.134
1204	1206394	74.256
1205	1113234	74.268
1206	3960840	74.268
1207	2309353	74.269
1208	2263451	74.303
1209	976975	74.322
1210	997180	74.482
1211	1081365	74.482
1212	1088163	74.482
1213	3023381	74.488
1214	2355553	74.489
1215	1041189	74.49
1216	1204551	74.49
1217	1375359	74.49
1218	3934946	74.49
1219	3961251	74.49
1220	7326936	74.49
1221	1115674	74.502
1222	1110168	74.591
1223	1110278	74.651
1224	4405295	74.684
1225	7488465	74.684
1226	1237077	74.768
1227	4910211	74.768
1228	4910357	74.768
1229	1255380	74.838
1230	3020913	74.867
1231	1128179	74.924
1232	3022604	74.924
1233	3533783	74.926
1234	3064684	74.977
1235	1129657	75.045
1236	2254132	75.045
1237	3022271	75.045
1238	5332418	75.08
1239	1238136	75.138
1240	3064790	75.157
1241	1695425	75.16
1242	3022884	75.16
1243	3023013	75.16
1244	wPt-664666	75.188
1245	wPt-664968	75.188
1246	wPt-664972	75.188
1247	wPt-731282	75.188
1248	1238051	75.188
1249	2303774	75.188
1250	1088270	75.213
1251	4397580	75.222
1252	4404802	75.222
1253	4541452	75.222
1254	1039831	75.223
1255	2256588	75.248
1256	2280040	75.268
1257	1104403	75.318
1258	1126931	75.318
1259	4909580	75.342
1260	1090143	75.351
1261	1092278	75.391
1262	1057288	75.433
1263	4539024	75.447
1264	1105708	75.447
1265	wPt-6455	75.451
1266	990703	75.485
1267	TC69046b	75.5
1268	CA741577a	75.5
1269	wPt-1324	75.5
1270	1864819	75.573
1271	2259055	75.573
1272	5324486	75.573
1273	1002571	75.595
1274	2279755	75.595
1275	1082299	75.696
1276	1133310	75.696
1277	1180154	75.696
1278	1665599	75.696
1279	3958605	75.696
1280	4009896	75.696
1281	5410808	75.696
1282	1089822	75.703
1283	5011550	75.717
1284	1125428	75.717
1285	1129687	75.717
1286	4004173	75.751
1287	3034508	75.789
1288	1233752	75.795
1289	1081166	75.815
1290	1112940	75.815
1291	1092002	75.829
1292	1208481	75.829
1293	1210578	75.829
1294	7491490	75.831
1295	1321977	75.868
1296	3022792	75.868
1297	1119832	75.906
1298	1025374	75.909
1299	1209759	75.909
1300	3942294	75.909
1301	982414	75.92
1302	987202	75.939
1303	990916	75.939
1304	1008220	75.939
1305	1026215	75.939
1306	1039346	75.939
1307	1079519	75.939
1308	1091978	75.939
1309	1114536	75.939
1310	1115370	75.939
1311	1149978	75.939
1312	1161576	75.939
1313	1378457	75.939
1314	3031582	75.939
1315	5563001	75.939
1316	664666	75.951
1317	996849	75.954
1318	1092288	75.954
1319	1217013	75.954
1320	1217318	75.954
1321	1218488	75.954
1322	1247918	75.954
1323	1252697	75.954
1324	2254313	75.954
1325	2260851	75.954
1326	2276262	75.954
1327	2331541	75.954
1328	3533253	75.954
1329	3943166	75.954
1330	3959168	75.954
1331	4993511	75.954
1332	5332887	75.954
1333	5357972	75.954
1334	5372639	75.954
1335	5410697	75.954
1336	1241585	75.974
1337	1161956	76.007
1338	1102425	76.087
1339	1102658	76.087
1340	1120488	76.087
1341	2251814	76.087
1342	4910023	76.087
1343	Xcfa2129	76.1
1344	ubc835a	76.1
1345	kbo-0434	76.1
1346	wPt-0011	76.1
1347	wPt-6505	76.1
1348	wPt-8882	76.1
1349	1041524	76.1
1350	1335844	76.1
1351	1670172	76.1
1352	wPt-6530	76.1
1353	1023239	76.1
1354	1038738	76.1
1355	1076409	76.1
1356	1105387	76.1
1357	1116797	76.1
1358	1400145	76.1
1359	1400247	76.1
1360	1400987	76.1
1361	1670478	76.1
1362	wPt-4801	76.1
1363	2303257	76.128
1364	4405216	76.128
1365	4989185	76.128
1366	3947838	76.135
1367	1113615	76.162
1368	1098094	76.168
1369	1260009	76.174
1370	1140319	76.176
1371	1400606	76.176
1372	3953635	76.242
1373	4396816	76.242
1374	1121147	76.242
1375	4008241	76.273
1376	2254024	76.289
1377	2263444	76.289
1378	2362198	76.289
1379	4005520	76.289
1380	998133	76.313
1381	1078943	76.313
1382	4409824	76.313
1383	5325277	76.313
1384	1061087	76.32
1385	1107859	76.32
1386	3957948	76.32
1387	4406560	76.32
1388	1304354	76.32
1389	1111658	76.32
1390	1100351	76.32
1391	4993222	76.32
1392	1095318	76.32
1393	3946768	76.32
1394	4540471	76.32
1395	4543637	76.32
1396	1104465	76.32
1397	1203788	76.32
1398	1209199	76.32
1399	2292765	76.32
1400	3940744	76.32
1401	3950558	76.32
1402	3959035	76.32
1403	4005026	76.32
1404	4394705	76.32
1405	4396402	76.32
1406	4911019	76.32
1407	4990810	76.32
1408	4991024	76.32
1409	4993165	76.32
1410	1098082	76.32
1411	1013493	76.32
1412	1039668	76.32
1413	1069702	76.32
1414	1201134	76.32
1415	4991333	76.32
1416	1112918	76.32
1417	1114788	76.32
1418	1133392	76.32
1419	1237712	76.32
1420	1263809	76.32
1421	1016302	76.32
1422	1126558	76.32
1423	1151793	76.32
1424	1107950	76.32
1425	1012290	76.32
1426	1105414	76.32
1427	1216667	76.32
1428	1279356	76.32
1429	wPt-667252	76.32
1430	2339861	76.323
1431	1216960	76.325
1432	1095800	76.327
1433	2280153	76.327
1434	wPt-6504	76.337
1435	wPt-743331	76.365
1436	3030641	76.374
1437	1770114	76.384
1438	4993685	76.442
1439	1072582	76.455
1440	1687003	76.464
1441	1084505	76.464
1442	1241570	76.464
1443	2264210	76.467
1444	wPt-667153	76.467
1445	994818	76.467
1446	4261343	76.467
1447	2252888	76.479
1448	1297076	76.479
1449	wPt-9057	76.493
1450	3222485	76.493
1451	wPt-8838	76.496
1452	1012142	76.496
1453	1161396	76.544
1454	1120021	76.57
1455	5581562	76.57
1456	3022703	76.57
1457	1150753	76.57
1458	1695042	76.57
1459	1104662	76.57
1460	2293987	76.57
1461	2261082	76.57
1462	2292654	76.57
1463	1085806	76.57
1464	1101438	76.57
1465	3034286	76.57
1466	1109248	76.57
1467	1211189	76.57
1468	1122781	76.604
1469	1066061	76.623
1470	992663	76.638
1471	3064691	76.648
1472	3960659	76.648
1473	1053011	76.648
1474	1094315	76.648
1475	3023736	76.648
1476	3064439	76.648
1477	3064926	76.648
1478	1211251	76.668
1479	wPt-732970	76.671
1480	1009228	76.671
1481	1281644	76.671
1482	1121851	76.671
1483	3960417	76.671
1484	987549	76.746
1485	4990230	76.746
1486	998103	76.756
1487	1003996	76.756
1488	1114731	76.756
1489	1138585	76.756
1490	1221207	76.756
1491	1080455	76.768
1492	1068346	76.768
1493	1096317	76.838
1494	3028497	76.838
1495	3947627	76.838
1496	3948584	76.838
1497	3949124	76.838
1498	1072752	76.838
1499	1160850	76.838
1500	1008686	76.838
1501	1233230	76.838
1502	3022004	76.838
1503	1275940	76.838
1504	977990	76.876
1505	986698	76.876
1506	994138	76.876
1507	999079	76.876
1508	1018957	76.876
1509	1029726	76.876
1510	1074466	76.876
1511	1085538	76.876
1512	1088571	76.876
1513	1092089	76.876
1514	1092826	76.876
1515	1094583	76.876
1516	1099498	76.876
1517	1110119	76.876
1518	1115540	76.876
1519	1116042	76.876
1520	1120688	76.876
1521	1125738	76.876
1522	1203164	76.876
1523	1362762	76.876
1524	1695387	76.876
1525	1862382	76.876
1526	1862739	76.876
1527	2250155	76.876
1528	2255845	76.876
1529	3021914	76.876
1530	3022235	76.876
1531	3024226	76.876
1532	3025727	76.876
1533	3027453	76.876
1534	3027877	76.876
1535	3029458	76.876
1536	3222154	76.876
1537	3533602	76.876
1538	3947356	76.876
1539	3948066	76.876
1540	4005224	76.876
1541	4261920	76.876
1542	4262711	76.876
1543	4909698	76.876
1544	5332037	76.876
1545	5347177	76.876
1546	5348291	76.876
1547	5360193	76.876
1548	5360783	76.876
1549	5369581	76.876
1550	5577121	76.876
1551	5578110	76.876
1552	6041712	76.876
1553	7331303	76.876
1554	7353627	76.876
1555	1240070	76.876
1556	1388835	76.876
1557	4990097	76.876
1558	1254129	76.876
1559	1383082	76.876
1560	2302033	76.876
1561	4394220	76.876
1562	4439716	76.876
1563	4541255	76.876
1564	4991256	76.876
1565	4993005	76.876
1566	1250342	76.876
1567	1052152	76.876
1568	1070672	76.876
1569	1266130	76.876
1570	3939748	76.876
1571	3941023	76.876
1572	3960452	76.876
1573	4440352	76.876
1574	1120323	76.876
1575	2258975	76.876
1576	1110954	76.876
1577	1038264	76.876
1578	1121013	76.876
1579	1038571	76.876
1580	1134151	76.876
1581	3026590	76.876
1582	1277625	76.876
1583	2291704	76.876
1584	1204374	76.876
1585	1708014	76.876
1586	1147305	76.876
1587	2291075	76.876
1588	1089548	76.876
1589	1105153	76.876
1590	3021426	76.876
1591	1698002	76.876
1592	3026784	76.876
1593	1010753	76.876
1594	3064946	76.876
1595	1205982	76.876
1596	6044905	76.876
1597	1026745	76.876
1598	2279137	76.876
1599	4910422	76.876
1600	1008962	76.876
1601	2279025	76.876
1602	2294598	76.876
1603	1110184	76.876
1604	3034193	76.876
1605	1249274	76.876
1606	4990157	76.876
1607	1249756	76.876
1608	1186551	76.876
1609	1231140	76.876
1610	1241281	76.876
1611	3025433	76.876
1612	3958802	76.876
1613	5358611	76.876
1614	5971526	76.876
1615	1101285	76.876
1616	1108210	76.876
1617	1257130	76.876
1618	4409218	76.876
1619	1025998	76.876
1620	1262388	76.876
1621	2306419	76.876
1622	3021194	76.876
1623	3940256	76.876
1624	4405791	76.876
1625	7333941	76.876
1626	tPt-1012	76.876
1627	wPt-0128	76.876
1628	3959911	76.876
1629	1109174	76.876
1630	1150635	76.876
1631	992431	76.876
1632	1045115	76.876
1633	3031330	76.876
1634	1034788	76.876
1635	1128124	76.876
1636	1132358	76.876
1637	1134831	76.876
1638	1178799	76.876
1639	1075240	76.876
1640	4405377	76.876
1641	7171291	76.876
1642	6018702	76.876
1643	1219552	76.876
1644	2350988	76.876
1645	1109244	76.876
1646	1094181	76.935
1647	5332943	76.935
1648	3021566	76.935
1649	2289557	76.935
1650	4990333	76.935
1651	2276528	76.935
1652	1239514	76.935
1653	1027819	76.935
1654	1141755	76.935
1655	1207485	76.935
1656	1765595	76.935
1657	2277226	76.935
1658	4003695	76.935
1659	3946370	76.985
1660	3950427	76.985
1661	4004503	76.985
1662	1128210	77.007
1663	1096697	77.023
1664	3953714	77.055
1665	3028828	77.062
1666	3935499	77.062
1667	1121538	77.062
1668	1020372	77.062
1669	3951929	77.062
1670	1106916	77.185
1671	1205354	77.212
1672	1115677	77.225
1673	1128027	77.304
1674	2301837	77.339
1675	1084507	77.432
1676	1036982	77.499
1677	1159518	77.499
1678	1228810	77.499
1679	2244552	77.499
1680	1119289	77.572
1681	1234602	77.572
1682	1233509	77.572
1683	2303311	77.572
1684	4394311	77.637
1685	2289146	77.776
1686	2278665	77.776
1687	1025046	77.798
1688	1211261	77.798
1689	1252111	77.822
1690	1150036	77.847
1691	1204704	77.847
1692	5050436	77.847
1693	1075607	77.847
1694	1224874	77.847
1695	3027741	77.849
1696	3944004	77.849
1697	3946318	77.849
1698	4989038	77.849
1699	4989197	77.849
1700	5411363	77.849
1701	1129469	77.898
1702	wPt-8797	78.018
1703	1228591	78.018
1704	4993716	78.018
1705	wPt-4384	78.018
1706	1055815	78.018
1707	1125377	78.018
1708	1149602	78.018
1709	2288948	78.018
1710	1164553	78.018
1711	998272	78.018
1712	1023929	78.018
1713	1265491	78.018
1714	3959088	78.018
1715	4002386	78.018
1716	5363434	78.018
1717	6041226	78.018
1718	7352304	78.018
1719	7492499	78.018
1720	1092671	78.018
1721	1229143	78.075
1722	1702154	78.075
1723	2277124	78.075
1724	2279188	78.075
1725	3022649	78.075
1726	3023335	78.075
1727	3956455	78.075
1728	4396841	78.075
1729	4405527	78.075
1730	4539952	78.075
1731	4989188	78.075
1732	4989347	78.075
1733	4991365	78.075
1734	5412045	78.075
1735	2303660	78.167
1736	1089838	78.36
1737	3532811	78.36
1738	1254463	78.388
1739	1669409	78.388
1740	2294167	78.388
1741	1136814	78.531
1742	2296071	78.63
1743	3941571	78.653
1744	5363500	78.653
1745	3936623	78.675
1746	996385	78.69
1747	2253156	78.69
1748	1181926	78.696
1749	5350230	78.729
1750	wPt-664570	78.776
1751	1132150	78.806
1752	3574002	78.918
1753	3943304	78.918
1754	1199087	78.938
1755	978395	79.027
1756	1091168	79.027
1757	1102834	79.027
1758	1283339	79.027
1759	985133	79.169
1760	1091124	79.169
1761	1091350	79.169
1762	4909581	79.197
1763	Xbarc263	79.2
1764	2265694	79.276
1765	1092166	79.299
1766	1133704	79.318
1767	1371275	79.435
1768	1217099	79.453
1769	1132858	79.473
1770	1671990	79.473
1771	1019363	79.484
1772	1050919	79.484
1773	1091055	79.484
1774	1220355	79.532
1775	4990441	79.548
1776	5001688	79.556
1777	1001398	79.631
1778	63535	79.664
1779	345233	79.664
1780	1064767	79.664
1781	1129964	79.664
1782	1210090	79.664
1783	2252245	79.694
1784	1112377	79.694
1785	1154999	79.694
1786	1230196	79.694
1787	1261737	79.694
1788	3574730	79.694
1789	5345171	79.694
1790	7167633	79.694
1791	1092409	79.694
1792	1104499	79.694
1793	1282340	79.694
1794	1043249	79.694
1795	wPt-5577	79.75
1796	3941837	79.805
1797	1056285	79.825
1798	1126208	79.825
1799	1206867	79.825
1800	1228931	79.825
1801	4405990	79.931
1802	1123074	79.985
1803	1219607	79.985
1804	1124260	80.059
1805	Xgwm11	80.1
1806	3023517	80.126
1807	1379174	80.165
1808	1211702	80.191
1809	1115313	80.244
1810	1095514	80.269
1811	990910	80.286
1812	1008576	80.297
1813	3959313	80.297
1814	2260798	80.528
1815	1002290	80.53
1816	3958815	80.545
1817	1039623	80.774
1818	1075307	80.774
1819	1261405	80.774
1820	2327976	80.774
1821	1104876	80.998
1822	wPt-1786	80.999
1823	3064411	81.078
1824	Lr10	81.1
1825	993309	81.108
1826	1254414	81.208
1827	1256290	81.257
1828	1229311	81.261
1829	1691619	81.261
1830	3533517	81.261
1831	3944287	81.261
1832	1102202	81.399
1833	1260070	81.399
1834	1263999	81.399
1835	2280712	81.399
1836	979990	81.411
1837	1166767	81.411
1838	1238038	81.417
1839	1265000	81.417
1840	4539511	81.417
1841	4989882	81.417
1842	1025376	81.521
1843	3955721	81.521
1844	1119854	81.526
1845	980025	81.528
1846	991840	81.528
1847	1032840	81.528
1848	1033623	81.528
1849	1075863	81.528
1850	1088318	81.528
1851	1093151	81.528
1852	1093415	81.528
1853	1095806	81.528
1854	1096261	81.528
1855	1099370	81.528
1856	1099575	81.528
1857	1102348	81.528
1858	1116396	81.528
1859	1120922	81.528
1860	1126006	81.528
1861	1128623	81.528
1862	1204579	81.528
1863	1204580	81.528
1864	1219311	81.528
1865	1229162	81.528
1866	1229229	81.528
1867	1667164	81.528
1868	2275730	81.528
1869	2296188	81.528
1870	2299798	81.528
1871	2304409	81.528
1872	3022807	81.528
1873	3029163	81.528
1874	4535676	81.528
1875	5331631	81.528
1876	5331755	81.528
1877	5573377	81.528
1878	5578426	81.528
1879	7327103	81.528
1880	7331206	81.528
1881	7344328	81.528
1882	7347397	81.528
1883	7353750	81.528
1884	993221	81.58
1885	1202733	81.605
1886	1084858	81.666
1887	1110480	81.789
1888	2278971	81.845
1889	1137792	81.848
1890	2285118	81.848
1891	1001565	81.864
1892	1078628	81.864
1893	1252400	81.864
1894	4991189	81.864
1895	4408292	81.878
1896	4990045	81.878
1897	4991749	81.878
1898	1202314	81.933
1899	1213212	82.021
1900	1210333	82.12
1901	981679	82.241
1902	1094524	82.273
1903	3064615	82.347
1904	1229245	82.349
1905	1377838	82.349
1906	3020917	82.349
1907	1027834	82.358
1908	1125323	82.358
1909	1128516	82.358
1910	3023188	82.359
1911	1218238	82.455
1912	1093573	82.59
1913	1221008	82.616
1914	1386755	82.616
1915	1216005	82.63
1916	976925	82.682
1917	1244874	82.702
1918	2276923	82.722
1919	1152625	82.871
1920	1252775	82.882
1921	1219150	82.961
1922	1285560	82.961
1923	1201588	83.056
1924	1119780	83.087
1925	Xcfa2226	83.1
1926	1053918	83.177
1927	1103347	83.177
1928	2303561	83.177
1929	5371578	83.177
1930	5374008	83.177
1931	7491661	83.177
1932	1132487	83.182
1933	985057	83.24
1934	1075137	83.298
1935	1205490	83.298
1936	Xwmc9	83.3
1937	3024241	83.308
1938	1108333	83.318
1939	1186604	83.318
1940	Xcfa2153	83.4
1941	1088769	83.471
1942	7168852	83.471
1943	2289219	83.494
1944	990457	83.508
1945	1268134	83.508
1946	3954086	83.608
1947	1113658	83.726
1948	987669	83.767
1949	1101176	83.884
1950	wPt-7383	83.9
1951	985288	83.99
1952	1009935	83.99
1953	1166094	84.017
1954	1201133	84.032
1955	1044641	84.093
1956	3384636	84.093
1957	4990061	84.093
1958	3020666	84.112
1959	4396730	84.112
1960	1241754	84.159
1961	1003066	84.255
1962	1128156	84.255
1963	1307107	84.284
1964	4394854	84.284
1965	1029225	84.316
1966	1105589	84.316
1967	1121331	84.316
1968	1229702	84.316
1969	1269888	84.316
1970	2275813	84.316
1971	3937516	84.316
1972	7338629	84.35
1973	1089370	84.351
1974	wPt-669499	84.357
1975	349206	84.378
1976	1003521	84.415
1977	1028667	84.415
1978	1055146	84.415
1979	1077809	84.415
1980	1092252	84.415
1981	1100311	84.415
1982	1104161	84.415
1983	1107237	84.415
1984	1862930	84.415
1985	2248804	84.415
1986	2254818	84.415
1987	3023519	84.415
1988	3032197	84.415
1989	3952001	84.415
1990	5358672	84.415
1991	5971403	84.415
1992	1863372	84.558
1993	1375547	84.571
1994	2353265	84.571
1995	2278858	84.704
1996	4404731	84.704
1997	1090978	84.74
1998	1036806	84.78
[truncated: 70,810 more rows]
