# Supplementary material for: Meta-QTL analysis and identification of candidate genes for multiple-traits associated with spot blotch resistance in bread wheat
Source: Sci Rep. 2024 Jun 7;14:13083. doi: 10.1038/s41598-024-63924-w (PMC11156910; doi:10.1038/s41598-024-63924-w)
Supplement: Supplementary file 3 — Supplementary Information 3. [file 41598_2024_63924_MOESM3_ESM.xlsx]

## Sheet: Sheet1
Supplementary Table S3. Chromosome-wise distribution of markers and lengths of the chromosomes in Centimorgans (cM) along with average marker length.
Chr	Markers	Length of chromosome (cM)	Average length of marker
1A	7126	255	27.9451
1B	5338	298.1	17.9067
2A	3650	319.9	11.4098
2D	2568	332.1	7.73261
4B	2154	163.2	13.1985
5A	3606	301.3	11.9681
5B	4454	441.5	10.0883
6A	4087	183	22.3333
7A	4244	244.1	17.3863
7B	4085	429.7	9.50663
7D	1730	250.1	6.91723
