# Supplementary material for: Meta-QTL analysis and identification of candidate genes for multiple-traits associated with spot blotch resistance in bread wheat
Source: Sci Rep. 2024 Jun 7;14:13083. doi: 10.1038/s41598-024-63924-w (PMC11156910; doi:10.1038/s41598-024-63924-w)
Supplement: Supplementary file 4 — Supplementary Information 4. [file 41598_2024_63924_MOESM4_ESM.xlsx]

## Sheet: Sheet1
Supplementary Table S4. Comparison of MQTLs identified in the present study with MTAs from earlier GWA studies.
Reference	Significant marker	Chromosome	Physical position (bp)	Disease	MQTL co-localized
SBR
Adhikari et al. 2012	wPt-730148	1A	79999131	SB	MQTL1
Adhikari et al. 2012	wPt-668214	1A	79999131	SB	MQTL1
Adhikari et al. 2012	wPt-2838	7B	1.30024e+08	SB	NIL
Adhikari et al. 2012	wPt-664459	7D	1.87076e+08	SB	NIL
Ahirwar et al. 2018	RAC875_c32379_216	1A	110000000	LN	MQTL1
Ahirwar et al. 2018	BobWhite_c17559_105	1B	28000000	LN	NIL
Ahirwar et al. 2018	wsnp_Ex_c13421_21142520	1B	31000000	LN	NIL
Ahirwar et al. 2018	BobWhite_c3661_88	1B	64000000	AUDPC	NIL
Ahirwar et al. 2018	Excalibur_rep_c105429_528	1D	21000000	LN	NIL
Ahirwar et al. 2018	BobWhite_c23992_300	5A	16000000	LN	NIL
Ahirwar et al. 2018	Kukri_c23752_659	5B	71000000	IP	NIL
Ahirwar et al. 2018	Excalibur_c96334_93	5B	68000000	IP	NIL
Ahirwar et al. 2018	tplb0027f13_1493	5B	90000000	AUDPC	MQTL11
Ahirwar et al. 2018	wsnp_Ku_c40334_48581010	5B	90000000	AUDPC	MQTL11
Ahirwar et al. 2018	BobWhite_c48435_165	5B	90000000	AUDPC	MQTL11
Ahirwar et al. 2018	Tdurum_contig25513_195	5B	90000000	AUDPC	MQTL11
Ahirwar et al. 2018	Tdurum_contig12066_126	5B	90000000	AUDPC	MQTL11
Ahirwar et al. 2018	Tdurum_contig25513_123	5B	90000000	AUDPC	MQTL11
Ahirwar et al. 2018	tplb0027f13_1346	5B	90000000	AUDPC	MQTL11
Ahirwar et al. 2018	BS00010590_51	5B	90000000	AUDPC	MQTL11
Ahirwar et al. 2018	Tdurum_contig12066_247	5B	90000000	AUDPC	MQTL11
Ahirwar et al. 2018	IACX9261	5B	90000000	AUDPC	MQTL11
Ahirwar et al. 2018	BS00009311_51	5B	62000000	AUDPC	MQTL11
Ahirwar et al. 2018	Excalibur_rep_c69981_75	6A	119000000	IP	MQTL13
Ahirwar et al. 2018	wsnp_Ra_c2270_4383252	6A	119000000	IP	MQTL13
Ahirwar et al. 2018	BS00004466_51	6A	128000000	IP	MQTL13
Ahirwar et al. 2018	BobWhite_c35961_80	6A	79000000	AUDPC	NIL
Ahirwar et al. 2018	RAC875_c68978_126	6B	9000000	LN	NIL
Ahirwar et al. 2018	BS00092845_51	6B	9000000	LN	NIL
Ahirwar et al. 2018	Excalibur_c96134_182	6B	5000000	AUDPC	NIL
Ahirwar et al. 2018	Tdurum_contig75700_411	6D	117000000	IP	NIL
Ahirwar et al. 2018	Ku_c15750_761	7A	126000000	IP	NIL
Ahirwar et al. 2018	TA002294-0887	7A	126000000	IP	NIL
Ahirwar et al. 2018	wsnp_Ex_c2103_3947695	7B	50000000	LN	MQTL15
Ayana et al. 2018	Kukri_c31121_1460	2D	80000000	SB	NIL
Ayana et al. 2018	Excalibur_rep_c79414_306	4B	36000000	SB	NIL
Ayana et al. 2018	Kukri_rep_c104877_2166	5A	59000000	SB	MQTL9
Ayana et al. 2018	TA005844-0160	7B	86000000	SB	NIL
Bainsla et al. 2020	1193782	1A	44038064	AUDPC	MQTL1
Bainsla et al. 2020	4909825	1B	557997411	AUDPC	NIL
Bainsla et al. 2020	1113207	1B	641140613	AUDPC	NIL
Bainsla et al. 2020	1203688	1B	587848104	AUDPC	MQTL3
Bainsla et al. 2020	4909825	1B	557997411	AUDPC	NIL
Bainsla et al. 2020	100181038	1D	6202603	AUDPC	NIL
Bainsla et al. 2020	1012395	2D	648467518	AUDPC	NIL
Bainsla et al. 2020	100177527	5A	3319047	AUDPC	NIL
Bainsla et al. 2020	5411867	5A	586600348	AUDPC	NIL
Bainsla et al. 2020	998276	5A	569660176	AUDPC	NIL
Bainsla et al. 2020	100177527	5A	3319047	AUDPC	NIL
Bainsla et al. 2020	5411867	5A	586600348	AUDPC	NIL
Bainsla et al. 2020	100120844	5B	43437349	AUDPC	NIL
Bainsla et al. 2020	6036625	5B	407623507	AUDPC	NIL
Bainsla et al. 2020	3021829	6A	184371714	AUDPC	MQTL13
Bainsla et al. 2020	1128142	7A	586239026	AUDPC	NIL
Bainsla et al. 2020	1001447	7D	607181532	AUDPC	NIL
Gurung et al. 2014	wsnp_Ex_c24700_33953160	1B	37180000	SB	NIL
Gurung et al. 2014	wsnp_JD_c8926_9848514	1B	37250000	SB	NIL
Gurung et al. 2014	wsnp_Ex_c23239_32477458	2D	602510810	SB	NIL
Gurung et al. 2014	wsnp_Ex_c15342_23592740	5A	572830393	SB	NIL
Gurung et al. 2014	wsnp_Ku_c17951_27138894	5A	571155241	SB	NIL
Gurung et al. 2014	wsnp_Ex_rep_c70120_69069789	5B	514929856	SB	NIL
Gurung et al. 2014	wsnp_Ku_c50354_55979952	5B	146880000	SB	NIL
Gurung et al. 2014	wsnp_Ku_c20701_30355248	5B	404189155	SB	NIL
Gurung et al. 2014	wsnp_Ex_c15785_24157360	6B	90360000	SB	NIL
Gurung et al. 2014	wsnp_Ex_c52527_56097039	7B	393314447	SB	NIL
Jamil et al. 2018	S1A_582293281	1A	582293281	Severity	NIL
Jamil et al. 2018	S1D_479711997	1D	479711997	AUDPC	NIL
Jamil et al. 2018	S2A_16824871	2A	16824871	Severity	NIL
Jamil et al. 2018	S2D_389463371	2D	389463371	AUDPC	MQTL6
Jamil et al. 2018	S4B_554842477	4B	554842477	AUDPC	MQTL7
Jamil et al. 2018	S5A_50162259	5A	50162259	Severity	NIL
Jamil et al. 2018	S5B_473774480	5B	473774480	AUDPC	NIL
Jamil et al. 2018	S5B_501480761	5B	501480761	AUDPC	NIL
Jamil et al. 2018	S5B_502451973	5B	502451973	AUDPC	NIL
Jamil et al. 2018	S5B_503326206	5B	503326206	AUDPC	NIL
Jamil et al. 2018	S5B_504309131	5B	504309131	AUDPC	NIL
Jamil et al. 2018	S5B_508031185	5B	508031185	AUDPC	NIL
Jamil et al. 2018	S5B_509191110	5B	509191110	AUDPC	NIL
Jamil et al. 2018	S5B_513590441	5B	513590441	AUDPC	NIL
Jamil et al. 2018	S5B_528990456	5B	528990456	AUDPC	NIL
Jamil et al. 2018	S5B_504309131	5B	504309131	Severity	NIL
Jamil et al. 2018	S5B_513590441	5B	513590441	Severity	NIL
Jamil et al. 2018	S5B_517797766	5B	517797766	Severity	NIL
Jamil et al. 2018	S5B_528990456	5B	528990456	Severity	NIL
Jamil et al. 2018	S5B_679369233	5B	679369233	Severity	NIL
Jamil et al. 2018	S6B_9296088	6B	9296088	Severity	NIL
Jamil et al. 2018	S6B_673978653	6B	673978653	Severity	NIL
Jamil et al. 2018	S7A_483878120	7A	483878120	AUDPC	NIL
Jamil et al. 2018	S7B_749474154	7B	749474154	AUDPC	NIL
Jamil et al. 2018	S7B_749474154	7B	749474154	Severity	NIL
Juliana et al. 2022	1B_670929735	1B	670929735	SB	NIL
Juliana et al. 2022	1B_673569173	1B	673569173	SB	NIL
Juliana et al. 2022	1B_673174262	1B	673174262	SB	NIL
Juliana et al. 2022	1B_677097053	1B	677097053	SB	NIL
Juliana et al. 2022	1B_673699294	1B	673699294	SB	NIL
Juliana et al. 2022	1B_673569173	1B	673569173	SB	NIL
Juliana et al. 2022	1B_673174262	1B	673174262	SB	NIL
Juliana et al. 2022	1B_673961339	1B	673961339	SB	NIL
Juliana et al. 2022	1B_676260482	1B	676260482	SB	NIL
Juliana et al. 2022	1B_676782576	1B	676782576	SB	NIL
Juliana et al. 2022	1B_677097053	1B	677097053	SB	NIL
Juliana et al. 2022	1B_676812644	1B	676812644	SB	NIL
Juliana et al. 2022	1D_42486030	1D	42486030	SB	NIL
Juliana et al. 2022	1D_43689250	1D	43689250	SB	NIL
Juliana et al. 2022	2A_2800711	2A	2800711	SB	NIL
Juliana et al. 2022	2A_17830617	2A	17830617	SB	MQTL5
Juliana et al. 2022	2A_4942949	2A	4942949	SB	NIL
Juliana et al. 2022	2A_18495181	2A	18495181	SB	MQTL5
Juliana et al. 2022	2A_19902461	2A	19902461	SB	MQTL5
Juliana et al. 2022	2A_14418760	2A	14418760	SB	MQTL5
Juliana et al. 2022	2A_15962301	2A	15962301	SB	MQTL5
Juliana et al. 2022	2A_1686041	2A	1686041	SB	NIL
Juliana et al. 2022	2A_15755581	2A	15755581	SB	MQTL5
Juliana et al. 2022	2A_18468495	2A	18468495	SB	MQTL5
Juliana et al. 2022	2A_11845324	2A	11845324	SB	MQTL5
Juliana et al. 2022	2A_14978553	2A	14978553	SB	MQTL5
Juliana et al. 2022	2A_1872142	2A	1872142	SB	NIL
Juliana et al. 2022	2A_8142744	2A	8142744	SB	MQTL5
Juliana et al. 2022	2A_2367215	2A	2367215	SB	NIL
Juliana et al. 2022	2A_15449240	2A	15449240	SB	MQTL5
Juliana et al. 2022	2A_59729258	2A	59729258	SB	MQTL5
Juliana et al. 2022	2A_59378923	2A	59378923	SB	MQTL5
Juliana et al. 2022	2A_18359259	2A	18359259	SB	MQTL5
Juliana et al. 2022	2A_4942949	2A	4942949	SB	NIL
Juliana et al. 2022	2A_19914469	2A	19914469	SB	MQTL5
Juliana et al. 2022	2A_2998843	2A	2998843	SB	MQTL5
Juliana et al. 2022	2A_735436	2A	735436	SB	NIL
Juliana et al. 2022	2A_1926900	2A	1926900	SB	NIL
Juliana et al. 2022	2A_31906455	2A	31906455	SB	MQTL5
Juliana et al. 2022	2A_35658212	2A	35658212	SB	MQTL5
Juliana et al. 2022	2A_31950515	2A	31950515	SB	MQTL5
Juliana et al. 2022	2A_33177689	2A	33177689	SB	MQTL5
Juliana et al. 2022	2A_32554950	2A	32554950	SB	MQTL5
Juliana et al. 2022	2A_32886834	2A	32886834	SB	NIL
Juliana et al. 2022	4B_8025235	4B	8025235	SB	NIL
Juliana et al. 2022	5A_552840754	5A	552840754	SB	NIL
Juliana et al. 2022	5B_687326022	5B	687326022	SB	MQTL11
Juliana et al. 2022	5B_680759734	5B	680759734	SB	NIL
Juliana et al. 2022	5B_394982991	5B	394982991	SB	NIL
Juliana et al. 2022	5B_688063050	5B	688063050	SB	MQTL11
Juliana et al. 2022	5B_371889504	5B	371889504	SB	NIL
Juliana et al. 2022	5B_84880275	5B	84880275	SB	NIL
Juliana et al. 2022	5B_117881645	5B	117881645	SB	NIL
Juliana et al. 2022	5B_558332429	5B	558332429	SB	NIL
Juliana et al. 2022	5B_75686480	5B	75686480	SB	NIL
Juliana et al. 2022	5B_28812368	5B	28812368	SB	NIL
Juliana et al. 2022	5B_567647671	5B	567647671	SB	NIL
Juliana et al. 2022	5B_84890594	5B	84890594	SB	NIL
Juliana et al. 2022	5B_115397685	5B	115397685	SB	NIL
Juliana et al. 2022	5B_118965202	5B	118965202	SB	NIL
Juliana et al. 2022	5B_133868879	5B	133868879	SB	NIL
Juliana et al. 2022	5B_24634236	5B	24634236	SB	NIL
Juliana et al. 2022	5B_78260518	5B	78260518	SB	NIL
Juliana et al. 2022	5B_118591468	5B	118591468	SB	NIL
Juliana et al. 2022	5B_571321876	5B	571321876	SB	NIL
Juliana et al. 2022	5B_79814521	5B	79814521	SB	NIL
Juliana et al. 2022	5B_87625948	5B	87625948	SB	NIL
Juliana et al. 2022	5B_582834253	5B	582834253	SB	NIL
Juliana et al. 2022	5B_78260589	5B	78260589	SB	NIL
Juliana et al. 2022	5B_587122771	5B	587122771	SB	NIL
Juliana et al. 2022	5B_119188452	5B	119188452	SB	NIL
Juliana et al. 2022	5B_586610468	5B	586610468	SB	NIL
Juliana et al. 2022	5B_132107200	5B	132107200	SB	NIL
Juliana et al. 2022	5B_589896374	5B	589896374	SB	NIL
Juliana et al. 2022	5B_589118383	5B	589118383	SB	NIL
Juliana et al. 2022	5B_657161167	5B	657161167	SB	NIL
Juliana et al. 2022	5B_84606119	5B	84606119	SB	NIL
Juliana et al. 2022	5B_78706502	5B	78706502	SB	NIL
Juliana et al. 2022	5B_31145079	5B	31145079	SB	NIL
Juliana et al. 2022	5B_32418313	5B	32418313	SB	NIL
Juliana et al. 2022	5B_597098833	5B	597098833	SB	NIL
Juliana et al. 2022	5B_75235384	5B	75235384	SB	NIL
Juliana et al. 2022	5B_32580366	5B	32580366	SB	NIL
Juliana et al. 2022	5B_81171755	5B	81171755	SB	NIL
Juliana et al. 2022	5B_589681420	5B	589681420	SB	NIL
Juliana et al. 2022	5B_585984583	5B	585984583	SB	NIL
Juliana et al. 2022	5B_29627362	5B	29627362	SB	NIL
Juliana et al. 2022	5B_28753802	5B	28753802	SB	NIL
Juliana et al. 2022	5B_38515237	5B	38515237	SB	NIL
Juliana et al. 2022	5B_17562543	5B	17562543	SB	NIL
Juliana et al. 2022	5B_21595066	5B	21595066	SB	NIL
Juliana et al. 2022	5B_118527196	5B	118527196	SB	NIL
Juliana et al. 2022	5B_36619401	5B	36619401	SB	NIL
Juliana et al. 2022	5B_24537970	5B	24537970	SB	NIL
Juliana et al. 2022	5B_21529361	5B	21529361	SB	NIL
Juliana et al. 2022	5B_71955439	5B	71955439	SB	NIL
Juliana et al. 2022	5B_75686416	5B	75686416	SB	NIL
Juliana et al. 2022	5B_24292046	5B	24292046	SB	NIL
Juliana et al. 2022	5B_586805570	5B	586805570	SB	NIL
Juliana et al. 2022	5B_607488150	5B	607488150	SB	NIL
Juliana et al. 2022	5B_27494200	5B	27494200	SB	NIL
Juliana et al. 2022	5B_562453115	5B	562453115	SB	NIL
Juliana et al. 2022	5B_19048414	5B	19048414	SB	NIL
Juliana et al. 2022	5B_568515593	5B	568515593	SB	NIL
Juliana et al. 2022	6A_52468949	6A	52468949	SB	NIL
Juliana et al. 2022	6A_609550214	6A	609550214	SB	NIL
Juliana et al. 2022	6B_16608512	6B	16608512	SB	NIL
Juliana et al. 2022	6B_17000615	6B	17000615	SB	NIL
Juliana et al. 2022	6D_98711459	6D	98711459	SB	NIL
Juliana et al. 2022	6D_460375820	6D	460375820	SB	NIL
Juliana et al. 2022	7A_508610479	7A	508610479	SB	NIL
Juliana et al. 2022	7A_540774684	7A	540774684	SB	NIL
Juliana et al. 2022	7A_566022662	7A	566022662	SB	NIL
Juliana et al. 2022	7A_575093794	7A	575093794	SB	NIL
Juliana et al. 2022	7A_540872124	7A	540872124	SB	NIL
Juliana et al. 2022	7A_518896632	7A	518896632	SB	NIL
Juliana et al. 2022	7A_284113541	7A	284113541	SB	NIL
Juliana et al. 2022	7A_266640411	7A	266640411	SB	NIL
Juliana et al. 2022	7A_264333614	7A	264333614	SB	NIL
Juliana et al. 2022	7A_562505451	7A	562505451	SB	NIL
Juliana et al. 2022	7A_562626215	7A	562626215	SB	NIL
Juliana et al. 2022	7A_496647841	7A	496647841	SB	NIL
Juliana et al. 2022	7A_487636684	7A	487636684	SB	NIL
Juliana et al. 2022	7A_539935254	7A	539935254	SB	NIL
Juliana et al. 2022	7A_489465204	7A	489465204	SB	NIL
Juliana et al. 2022	7A_283915288	7A	283915288	SB	NIL
Juliana et al. 2022	7A_602163846	7A	602163846	SB	NIL
Juliana et al. 2022	7A_496857334	7A	496857334	SB	NIL
Juliana et al. 2022	7A_234827309	7A	234827309	SB	NIL
Juliana et al. 2022	7A_269090984	7A	269090984	SB	NIL
Juliana et al. 2022	7A_571702169	7A	571702169	SB	NIL
Juliana et al. 2022	7A_232523043	7A	232523043	SB	NIL
Juliana et al. 2022	7A_538103324	7A	538103324	SB	NIL
Juliana et al. 2022	7A_567030080	7A	567030080	SB	NIL
Juliana et al. 2022	7A_237957211	7A	237957211	SB	NIL
Juliana et al. 2022	7B_690394898	7B	690394898	SB	NIL
Juliana et al. 2022	7D_8478706	7D	8478706	SB	MQTL16
Juliana et al. 2022	7D_55529933	7D	55529933	SB	NIL
Juliana et al. 2022	7D_58633321	7D	58633321	SB	NIL
Juliana et al. 2022	7D_58493344	7D	58493344	SB	NIL
Juliana et al. 2022	7D_58500973	7D	58500973	SB	NIL
Juliana et al. 2022	7D_58486999	7D	58486999	SB	NIL
Juliana et al. 2022	7D_57775472	7D	57775472	SB	NIL
Juliana et al. 2022	7D_58928964	7D	58928964	SB	NIL
Kumar et al. 2022	AX-94710084a	2A	764786197	SB	NIL
Kumar et al. 2022	AX-94865722a	2A	764786197	SB	NIL
Kumar et al. 2022	AX-95135556a	2A	764821166	SB	NIL
Kumar et al. 2022	AX-94901587a	2D	640298316	SB	NIL
Kumar et al. 2022	AX-94560557a	4D	442167199	SB	NIL
Lozano-Ramirez et al. 2022	3023637	4D	474561316	SB	NIL
Lozano-Ramirez et al. 2022	2243087	4D	54178331	SB	NIL
Lozano-Ramirez et al. 2022	3570010	5A	521764788	SB	MQTL9
Lozano-Ramirez et al. 2022	1698662	6D	42940457	SB	NIL
Lozano-Ramirez et al. 2022	4002611	7A	7938756	SB	NIL
Lozano-Ramirez et al. 2022	1095642	7A	7.58457e+07	SB	NIL
Lozano-Ramirez et al. 2022	990293	7A	621213334	SB	NIL
Lozano-Ramirez et al. 2022	100011110	7B	100011110	SB	NIL
Lozano-Ramirez et al. 2022	2245411	7D	1.18194e+08	SB	NIL
Lozano-Ramirez et al. 2022	1240012	7D	150762254	SB	NIL
Lozano-Ramirez et al. 2022	22765212	7D	268565893	SB	NIL
Singh et al. 2020	Tdurum_contig12066_126	5A	546826482	SB	NIL
Singh et al. 2020	Tdurum_contig12066_247	5A	565753079	SB	NIL
Singh et al. 2020	tplb0027f13_1346	5A	546827934	SB	NIL
Singh et al. 2020	wsnp_Ku_c40334_48581010	5B	546849099	SB	NIL
Singh et al. 2020	BobWhite_c48435_165	5B	546827515	SB	NIL
Singh et al. 2020	Tdurum_contig12066_126–1	5B	546827787	SB	NIL
Singh et al. 2020	Tdurum_contig12066_247–1	5B	546827787	SB	NIL
Singh et al. 2020	tplb0027f13_1493	5B	546827787	SB	NIL
Singh et al. 2020	tplb0027f13_1346–1	5B	546827934	SB	NIL
Singh et al. 2020	wsnp_CAP11_c1178_684471	6A	563377898	SB	NIL
Singh et al. 2020	wsnp_Ra_c12086_19452422	6A	564291062	SB	NIL
Singh et al. 2020	Tdurum_contig55363_297	6A	563742343	SB	NIL
Singh et al. 2020	wsnp_Ku_rep_c102901_89769309	6A	564289784	SB	NIL
Singh et al. 2020	wsnp_RFL_Contig3136_3092151	6A	563377898	SB	NIL
Singh et al. 2020	Tdurum_contig29974_90	6A	563558658	SB	NIL
Singh et al. 2020	BobWhite_c3714_659	6A	8002498	SB	NIL
Singh et al. 2020	CAP7_c524_326	6B	614645701	SB	NIL
Singh et al. 2020	Kukri_rep_c79491_139	6B	614645701	SB	NIL
Singh et al. 2020	TA001682-1583	6B	614645701	SB	NIL
Singh et al. 2020	RAC875_c17011_373	6B	615466367	SB	NIL
Singh et al. 2020	RAC875_c21938_1408	6B	615466367	SB	NIL
Singh et al. 2020	TA002907-0816	6B	615466367	SB	NIL
Singh et al. 2023	M2266	1A	175913800	SB	MQTL1
Singh et al. 2023	M3489	1A	204120000	SB	MQTL1
Singh et al. 2023	M763	1A	45429830	SB	MQTL1
Singh et al. 2023	M9100	1A	2.57681e+08	SB	NIL
Singh et al. 2023	M10592	1B	103998200	SB	NIL
Singh et al. 2023	M4647	1B	280113700	SB	NIL
Singh et al. 2023	M4746	1B	474641300	SB	NIL
Singh et al. 2023	M5103	2A	231699700	SB	NIL
Singh et al. 2023	M8330	2A	160855000	SB	MQTL4
Singh et al. 2023	M9994	2A	234112000	SB	NIL
Singh et al. 2023	M9797	2A	19363000	SB	MQTL5
Singh et al. 2023	M2774	2A	211964000	SB	MQTL4
Singh et al. 2023	M5577	2A	126202700	SB	MQTL4
Singh et al. 2023	M5313	2A	1.31812e+08	SB	MQTL4
Singh et al. 2023	M11153	2A	237552000	SB	NIL
Singh et al. 2023	M803	4B	90788000	SB	NIL
Singh et al. 2023	M164	4B	78225170	SB	NIL
Singh et al. 2023	M9263	4B	5495000	SB	NIL
Singh et al. 2023	M2326	5A	29163000	SB	NIL
Singh et al. 2023	M3095	5A	164317000	SB	MQTL9
Singh et al. 2023	M10614	5B	244350900	SB	NIL
Singh et al. 2023	M9629	5B	256292100	SB	NIL
Singh et al. 2023	M6140	5B	107290000	SB	NIL
Singh et al. 2023	M2584	6A	191105400	Lm	MQTL13
Singh et al. 2023	M4524	6A	175153100	Lm	MQTL13
Singh et al. 2023	M3416	6A	166631600	Lm	MQTL13
Singh et al. 2023	M2255	6A	190005000	Lm	MQTL13
Singh et al. 2023	M9608	6A	83057990	Lm	NIL
Singh et al. 2023	M5928	6A	54447330	GI	NIL
Singh et al. 2023	M8076	6A	172680000	GI	MQTL13
Singh et al. 2023	M10559	6B	119525400	GI	NIL
Singh et al. 2023	M3226	6B	1.32993e+08	GI	NIL
Singh et al. 2023	M4359	6B	17678000	GI	NIL
Singh et al. 2023	M2869	6B	44132570	GI	NIL
Singh et al. 2023	M55	6B	51285160	GI	NIL
Singh et al. 2023	M9826	7A	230340100	LP	NIL
Singh et al. 2023	M10198	7A	43933330	LP	MQTL14
Singh et al. 2023	M3762	7A	160504000	LP	NIL
Singh et al. 2023	M8425	7A	169774000	LP	NIL
Singh et al. 2023	M3334	7A	189642000	LP	NIL
Singh et al. 2023	M11870	7A	299974100	SB	NIL
Singh et al. 2023	M11095	7A	2.60125e+08	SB	NIL
Singh et al. 2023	M6236	7A	171326700	SB	NIL
Singh et al. 2023	M2544	7A	82702990	SB	NIL
Singh et al. 2023	M8412	7B	95219000	SB	NIL
Singh et al. 2023	M8073	7B	148668100	SB	NIL
Singh et al. 2023	M7312	7D	220279500	SB	NIL
Singh et al. 2023	M11493	7D	80413990	SB	NIL
Singh et al. 2023	M7025	7D	26314280	SB	MQTL16
Tomar et al. 2021	S1A_497201550	1A	497200000	SB	NIL
Tomar et al. 2021	S1A_497201682	1A	636840000	SB	NIL
Tomar et al. 2021	S1B_636840957	1B	89840000	SB	NIL
Tomar et al. 2021	S1D_89835681	1D	703110000	SB	NIL
Tomar et al. 2021	S2A_703111105	2A	11320000	SB	MQTL5
Tomar et al. 2021	S2A_703358397	2A	725540000	SB	NIL
Tomar et al. 2021	S2A_703391915	2A	682960000	SB	NIL
Tomar et al. 2021	S2A_703391992	2A	6040000	SB	MQTL5
Tomar et al. 2021	S2A_703427639	2A	497200000	SB	NIL
Tomar et al. 2021	S2A_704446408	2A	703360000	SB	NIL
Tomar et al. 2021	S5B_682958475	5B	725660000	SB	NIL
Tomar et al. 2021	S5B_683240735	5B	725880000	SB	NIL
Tomar et al. 2021	S6D_6395796	6D	683240000	SB	NIL
Tomar et al. 2021	S6D_6944636	6D	310000	SB	NIL
Tomar et al. 2021	S6D_7194112	6D	7190000	SB	NIL
BPR
Tang et al. 2022	AX-89582405	1B	8660000	BPR	NIL
Tang et al. 2022	AX-110442065	1B	15510000	BPR	NIL
Tang et al. 2022	AX-109948875	2A	14600000	BPR	MQTL5
Tang et al. 2022	AX-111476445	2B	94830000	BPR	NIL
Tang et al. 2022	AX-109863037	3A	66670000	BPR	NIL
Tang et al. 2022	AX-110402379	3A	73870000	BPR	NIL
Tang et al. 2022	AX-109837196	3A	150490000	BPR	NIL
Tang et al. 2022	AX-110667599	3A	154390000	BPR	NIL
Tang et al. 2022	AX-110416533	4A	172330000	BPR	NIL
Tang et al. 2022	AX-109548239	4A	181650000	BPR	NIL
Tang et al. 2022	AX-108877487	6A	3220000	BPR	NIL
Tang et al. 2022	AX-111651180	6A	6350000	BPR	NIL
Tang et al. 2022	AX-108908450	6B	1200000	BPR	NIL
Tang et al. 2022	AX-110037894	6B	1.66e+07	BPR	NIL
Tang et al. 2022	AX-110472844	6B	146060000	BPR	NIL
Tang et al. 2022	AX-108736461	6B	150720000	BPR	NIL
Tang et al. 2022	AX-108921722	6B	185750000	BPR	NIL
Tang et al. 2022	AX-110961220	6B	187100000	BPR	NIL
Tang et al. 2022	AX-110667702	7A	27530000	BPR	MQTL14
Tang et al. 2022	AX-110956682	7A	38460000	BPR	MQTL14
Li et al. 2019	NA	1B	573400000	BPR	MQTL3
Li et al. 2019	NA	1B	588000000	BPR	MQTL3
Li et al. 2019	NA	1D	435300000	BPR	NIL
Li et al. 2019	NA	1D	436100000	BPR	NIL
Li et al. 2019	NA	2B	601100000	BPR	NIL
Li et al. 2019	NA	2B	635600000	BPR	NIL
Li et al. 2019	NA	2D	79400000	BPR	MQTL6
Li et al. 2019	NA	2D	83100000	BPR	MQTL6
Li et al. 2019	NA	3A	682300000	BPR	NIL
Li et al. 2019	NA	3A	682500000	BPR	NIL
Li et al. 2019	NA	3A	743500000	BPR	NIL
Li et al. 2019	NA	3B	20300000	BPR	NIL
Li et al. 2019	NA	3B	759100000	BPR	NIL
Li et al. 2019	NA	3B	771100000	BPR	NIL
Li et al. 2019	NA	3D	104800000	BPR	NIL
Li et al. 2019	NA	4A	648900000	BPR	NIL
Li et al. 2019	NA	5A	26500000	BPR	NIL
Li et al. 2019	NA	5A	27900000	BPR	NIL
Li et al. 2019	NA	5A	453400000	BPR	MQTL9
Li et al. 2019	NA	5A	461600000	BPR	MQTL9
Li et al. 2019	NA	5B	38600000	BPR	NIL
Li et al. 2019	NA	5B	45400000	BPR	NIL
Li et al. 2019	NA	5B	93200000	BPR	NIL
Li et al. 2019	NA	6B	73500000	BPR	NIL
Li et al. 2019	NA	6B	81000000	BPR	NIL
Li et al. 2019	NA	6B	463600000	BPR	NIL
Li et al. 2019	NA	6B	465600000	BPR	NIL
Li et al. 2019	NA	6B	651900000	BPR	NIL
Li et al. 2019	NA	6B	654700000	BPR	NIL
Li et al. 2019	NA	6D	69800000	BPR	NIL
Li et al. 2019	NA	6D	78500000	BPR	NIL
Li et al. 2019	NA	7A	544300000	BPR	NIL
Li et al. 2019	NA	7A	545900000	BPR	NIL
Li et al. 2019	NA	7A	697100000	BPR	NIL
Li et al. 2019	NA	7D	91600000	BPR	NIL
Li et al. 2019	NA	7D	498500000	BPR	NIL
Liu et al. 2017	IWB22408	2A	709831643	BPR	NIL
Liu et al. 2017	IWB22408	2A	709831743	BPR	NIL
Liu et al. 2017	PPO-A1	2A	712188721	BPR	NIL
Liu et al. 2017	PPO-A1	2A	712187200	BPR	NIL
Liu et al. 2017	AX_108,951,749	2B	714389068	BPR	NIL
Liu et al. 2017	AX_108,951,749	2B	714388998	BPR	NIL
Liu et al. 2017	AX_111,053,669	3A	9605904	BPR	NIL
Liu et al. 2017	AX_111,053,669	3A	9605974	BPR	NIL
Liu et al. 2017	AX_108826477	3B	58767930	BPR	NIL
Liu et al. 2017	AX_108826477	3B	58768000	BPR	NIL
Liu et al. 2017	AX_108,797,097	3B	695967481	BPR	NIL
Liu et al. 2017	AX_108,797,097	3B	695967411	BPR	NIL
Liu et al. 2017	AX_110941533	3D	4066092	BPR	NIL
Liu et al. 2017	AX_110941533	3D	4066162	BPR	NIL
Liu et al. 2017	AX_108983386	4B	6961084	BPR	NIL
Liu et al. 2017	AX_108983386	4B	6961154	BPR	NIL
Liu et al. 2017	AX_111488843	4B	504944902	BPR	NIL
Liu et al. 2017	AX_111488843	4B	504944832	BPR	NIL
Liu et al. 2017	IWB8709	5A	32887598	BPR	NIL
Liu et al. 2017	IWB8709	5A	32887698	BPR	NIL
Liu et al. 2017	AX_109316564	5A	535780381	BPR	MQTL9
Liu et al. 2017	AX_109316564	5A	535780311	BPR	MQTL9
Liu et al. 2017	IWA2223	5A	592276555	BPR	NIL
Liu et al. 2017	IWA2223	5A	592276708	BPR	NIL
Liu et al. 2017	IWA5214	5B	302177272	BPR	NIL
Liu et al. 2017	IWA5214	5B	302177428	BPR	NIL
Liu et al. 2017	AX_110617778	5B	531539253	BPR	NIL
Liu et al. 2017	AX_110617778	5B	531539323	BPR	NIL
Liu et al. 2017	AX_110056162	5B	556183885	BPR	NIL
Liu et al. 2017	AX_110056162	5B	556183955	BPR	NIL
Liu et al. 2017	AX_108,821,301	6A	94,2114,60	BPR	NIL
Liu et al. 2017	AX_108,821,301	6A	94211390	BPR	MQTL13
Liu et al. 2017	AX_110578177	6B	676210414	BPR	NIL
Liu et al. 2017	AX_110578177	6B	676210344	BPR	NIL
Liu et al. 2017	AX_109359792	6D	217194463	BPR	NIL
Liu et al. 2017	AX_109359792	6D	217194533	BPR	NIL
Liu et al. 2017	AX_111086566	7A	88862791	BPR	NIL
Liu et al. 2017	AX_111086566	7A	88862721	BPR	NIL
Liu et al. 2017	AX_108743156	7A	136398412	BPR	NIL
Liu et al. 2017	AX_108743156	7A	136398482	BPR	NIL
Liu et al. 2017	AX_109,311,326	7A	609508901	BPR	NIL
Liu et al. 2017	AX_109,311,326	7A	609508971	BPR	NIL
Liu et al. 2017	AX_111042346	7A	670876731	BPR	NIL
Liu et al. 2017	AX_111042346	7A	670876661	BPR	NIL
Liu et al. 2017	AX_109491960	7A	708211110	BPR	NIL
Liu et al. 2017	AX_109491960	7A	708211040	BPR	NIL
Liu et al. 2017	AX_108870509	7B	729224017	BPR	NIL
Liu et al. 2017	AX_108870509	7B	729224087	BPR	NIL
Liu et al. 2017	AX_109370330	7D	129917622	BPR	NIL
Liu et al. 2017	AX_109370330	7D	129917692	BPR	NIL
Liu et al. 2017	AX_109033824	7D	615826844	BPR	NIL
Liu et al. 2017	AX_109033824	7D	615826914	BPR	NIL
Lv et al. 2020	Excalibur_rep_c77404_218	1A	33205346	BPR	MQTL1
Lv et al. 2020	D_contig25392_201	1D	31425108	BPR	NIL
Lv et al. 2020	GENE-1337_298	2A	107383862	BPR	NIL
Lv et al. 2020	Kukri_c17_1587	2A	774850845	BPR	NIL
Lv et al. 2020	AX-109939573	2A	733030778	BPR	NIL
Lv et al. 2020	RAC875_rep_c71149_738	2B	782536180	BPR	NIL
Lv et al. 2020	BS00097147_51	2B	786033209	BPR	NIL
Lv et al. 2020	RAC875_rep_c71149_798	2B	782536120	BPR	NIL
Lv et al. 2020	Tdurum_contig51605_1130	3B	822680599	BPR	NIL
Lv et al. 2020	Tdurum_contig51605_194	3B	822682075	BPR	NIL
Lv et al. 2020	BS00087695_51	3B	822826547	BPR	NIL
Lv et al. 2020	Tdurum_contig11114_335	3B	822828808	BPR	NIL
Lv et al. 2020	Kukri_c3831_2136	4A	634841828	BPR	NIL
Lv et al. 2020	Kukri_c22504_459	4A	636574055	BPR	NIL
Lv et al. 2020	Kukri_c2757_1535	4A	638174291	BPR	NIL
Lv et al. 2020	Excalibur_rep_c102533_116	5B	677154676	BPR	NIL
Lv et al. 2020	Excalibur_c10055_221	6A	28017180	BPR	NIL
Lv et al. 2020	GENE-4167_145	6A	611328876	BPR	NIL
Lv et al. 2020	BS00099401_51	6A	613256522	BPR	NIL
Lv et al. 2020	wsnp_CAP11_c3570_1730776	6A	61409322	BPR	NIL
Lv et al. 2020	CAP7_c9162_265	6A	61409514	BPR	NIL
Lv et al. 2020	Excalibur_c35871_596	6A	615467141	BPR	NIL
Lv et al. 2020	Tdurum_contig50364_1051	6B	711702135	BPR	NIL
Lv et al. 2020	Tdurum_contig25789_260	6B	702751203	BPR	NIL
Lv et al. 2020	RAC875_c50572_106	6B	720474930	BPR	NIL
Lv et al. 2020	RAC875_c57219_1058	6B	720507929	BPR	NIL
Lv et al. 2020	GENE-4021_496	6D	463743572	BPR	NIL
SG
Gizaw et al. 2018	IWA5585	2A	80100000	SG	MQTL5
Gizaw et al. 2018	IWA2948	2A	99400000	SG	MQTL5
Gizaw et al. 2018	IWA32	2A	116300000	SG	MQTL5
Gizaw et al. 2018	IWA2678	2B	196800000	SG	NIL
Gizaw et al. 2018	IWA1612	3A	127500000	SG	NIL
Gizaw et al. 2018	IWA3218	3B	84500000	SG	NIL
Gizaw et al. 2018	IWA2548	5A	45800000	SG	NIL
Gizaw et al. 2018	IWA7960	5A	53500000	SG	MQTL9
Gizaw et al. 2018	IWA1	5A	129600000	SG	MQTL9
Gizaw et al. 2018	IWA589	5A	129600000	SG	MQTL9
Gizaw et al. 2018	IWA337	5B	102400000	SG	NIL
Gizaw et al. 2018	IWA7582	6A	81200000	SG	NIL
Gizaw et al. 2018	IWA4362	6B	57400000	SG	NIL
Gizaw et al. 2018	IWA3167	6B	59500000	SG	NIL
Gizaw et al. 2018	IWA4177	7A	173100000	SG	NIL
Gizaw et al. 2018	IWA5799	7A	193200000	SG	NIL
Gizaw et al. 2018	IWA8007	7B	11600000	SG	NIL
Gizaw et al. 2018	IWA5210	7B	43100000	SG	MQTL15
Gizaw et al. 2018	IWA4362	7B	57400000	SG	MQTL15
Alsamman et al. 2020	BS00066143	5A	533072163	SG	NIL
Christopher et al. 2021	QSG.qwr-1A.1	1A	1,086,157	SG	NIL
Christopher et al. 2021	1A	1A	1,086,157	SG	NIL
Christopher et al. 2021	QSG.qwr-1A.4	1A	2,261,019	SG	NIL
Christopher et al. 2021	QSG.qwr-2B.2	2B	3934007	SG	NIL
Christopher et al. 2021	QSG.qwr-3A.2	3A	1,077,152	SG	NIL
Christopher et al. 2021	QSG.qwr-3B.4	3B	1081343	SG	NIL
Christopher et al. 2021	QSG.qwr-3B.2	3B	1,073,771	SG	NIL
Christopher et al. 2021	QSG.qwr-3B.3	3B	1,126,574	SG	NIL
Christopher et al. 2021	QSG.qwr-4A.7	4A	1,088,004	SG	NIL
Christopher et al. 2021	4A	4A	1,088,004	SG	NIL
Christopher et al. 2021	4A	4A	1,088,004	SG	NIL
Christopher et al. 2021	QSG.qwr-4A..5	4A	1,695,994	SG	NIL
Christopher et al. 2021	4A	4A	1,695,994	SG	NIL
Christopher et al. 2021	4A	4A	1,695,994	SG	NIL
Christopher et al. 2021	QSG.qwr-4A.4	4A	3,064,580	SG	NIL
Christopher et al. 2021	QSG.qwr-4A.1	4A	3,943,351	SG	NIL
Christopher et al. 2021	4A	4A	3,943,351	SG	NIL
Christopher et al. 2021	QSG.qwr-4B	4B	1,123,432	SG	NIL
Christopher et al. 2021	4B	4B	1,123,432	SG	NIL
Christopher et al. 2021	4B	4B	1,123,432	SG	NIL
Christopher et al. 2021	QSG.qwr-4B	4B	2,262,825	SG	NIL
Christopher et al. 2021	QSG.qwr-4D.3	4D	999,619	SG	NIL
Christopher et al. 2021	QSG.qwr-5A.4	5A	1,008,720	SG	NIL
Christopher et al. 2021	QHt.qwr-5A.1	5A	3,022,342	SG	NIL
Christopher et al. 2021	QSG.qwr-5A.3	5A	3,022,342	SG	NIL
Christopher et al. 2021	QSG.qwr-6A.1	6A	2257026	SG	NIL
Christopher et al. 2021	6A	6A	2257026	SG	NIL
Christopher et al. 2021	6A	6A	2257026	SG	NIL
Christopher et al. 2021	QSG.qwr-6B.4	6B	1092615	SG	NIL
Christopher et al. 2021	QSG.qwr-7B.2	7B	1227937	SG	NIL
Christopher et al. 2021	7B	7B	1227937	SG	NIL
Christopher et al. 2021	QSG.qwr-7B.3	7B	1,056,532	SG	NIL
Christopher et al. 2021	QSG.qwr-7B.4	7B	1,091,931	SG	NIL
Christopher et al. 2021	7B	7B	1,091,931	SG	NIL
Christopher et al. 2021	7D	7D	1,125,802	SG	NIL
Christopher et al. 2021	7D	7D	1,125,802	SG	NIL
Christopher et al. 2021	QSG.qwr-7D.1	7D	4,910,049	SG	NIL
Christopher et al. 2021	7D	7D	4,910,049	SG	NIL
Sallam et al. 2022	S1B_668028134	1B	668028134	SG	NIL
Sallam et al. 2022	S2D_79259052	2D	79259052	SG	MQTL6
Sallam et al. 2022	S3B_27493630	3B	27493630	SG	NIL
Sallam et al. 2022	S3B_27493643	3B	27493643	SG	NIL
Sallam et al. 2022	S3B_738156493	3B	27493643	SG	NIL
Sallam et al. 2022	S3B_798497112	3B	798497112	SG	NIL
Sallam et al. 2022	S4A_140700697	4A	140700697	SG	NIL
Sallam et al. 2022	S4B_13421443	4B	13421443	SG	NIL
Sallam et al. 2022	S4B_648564829	4B	648564829	SG	MQTL7
Sallam et al. 2022	S4B_649471268	4B	649471268	SG	MQTL7
Sallam et al. 2022	S4B_649531913	4B	649531913	SG	MQTL7
Sallam et al. 2022	S4B_649531955	4B	649531955	SG	MQTL7
Sallam et al. 2022	S4B_652980104	4B	652980104	SG	MQTL7
Sallam et al. 2022	S4D_69646440	4D	69646440	SG	NIL
Sallam et al. 2022	S5A_456261322	5A	456261322	SG	MQTL9
Sallam et al. 2022	S5A_456974887	5A	456974887	SG	MQTL9
Sallam et al. 2022	S5A_502820653	5A	502820653	SG	MQTL9
Sallam et al. 2022	S5A_502820681	5A	502820681	SG	MQTL9
Sallam et al. 2022	S5B_455978226	5B	455978226	SG	NIL
Sallam et al. 2022	S5B_478316738	5B	478316738	SG	NIL
Sallam et al. 2022	S6B_696099425	6B	696099425	SG	NIL
Sallam et al. 2022	S6B_696099431	6B	696099431	SG	NIL
Sallam et al. 2022	S6B_696099452	6B	696099452	SG	NIL
Sallam et al. 2022	S6B_696099455	6B	696099455	SG	NIL
Sallam et al. 2022	S6D_97915036	6D	97915036	SG	NIL
Sallam et al. 2022	S7A_52675832	7A	52675832	SG	MQTL14
Sallam et al. 2022	SUN_150794445	UN	150794445	SG	NIL
Sallam et al. 2022	SUN_150794478	UN	150794478	SG	NIL
Vukasovic et al. 2021	QSG.qwr-1A.1	1A	530870345	SG	NIL
Vukasovic et al. 2021	QSG.qwr-1A.2	1A	537895686	SG	NIL
Vukasovic et al. 2021	QSG.qwr-1B.1	1B	37762680	SG	MQTL3
Vukasovic et al. 2021	QSG.qwr-1B.2	1B	84949441	SG	MQTL3
Vukasovic et al. 2021	QSG.qwr-1B.3	1B	658902240	SG	NIL
Vukasovic et al. 2021	QSG.qwr-1D.1	1D	52680610	SG	NIL
Vukasovic et al. 2021	QSG.qwr-1D.2	1D	111980607	SG	NIL
Vukasovic et al. 2021	QSG.qwr-1D.3	1D	134460288	SG	NIL
Vukasovic et al. 2021	QSG.qwr-1D.4	1D	461051177	SG	NIL
Vukasovic et al. 2021	QSG.qwr-2A.1	2A	758570584	SG	NIL
Vukasovic et al. 2021	QSG.qwr-2A.2	2A	768989573	SG	NIL
Vukasovic et al. 2021	QSG.qwr-2A.3	2A	769344238	SG	NIL
Vukasovic et al. 2021	QSG.qwr-2A.4	2A	775175704	SG	NIL
Vukasovic et al. 2021	QSG.qwr-2D.1	2D	19551003	SG	NIL
Vukasovic et al. 2021	QSG.qwr-2D.2	2D	69503900	SG	MQTL6
Vukasovic et al. 2021	QSG.qwr-2D.3	2D	362486328	SG	MQTL6
Vukasovic et al. 2021	QSG.qwr-3A.1	3A	8267133	SG	NIL
Vukasovic et al. 2021	QSG.qwr-3A.2	3A	9212918	SG	NIL
Vukasovic et al. 2021	QSG.qwr-3A.3	3A	9463808	SG	NIL
Vukasovic et al. 2021	QSG.qwr-3A.4	3A	711365648	SG	NIL
Vukasovic et al. 2021	QSG.qwr-3B.1	3B	22137315	SG	NIL
Vukasovic et al. 2021	QSG.qwr-3D.1	3D	325183855	SG	NIL
Vukasovic et al. 2021	QSG.qwr-3D.2	3D	481926113	SG	NIL
Vukasovic et al. 2021	QSG.qwr-4A.1	4A	744471786	SG	NIL
Vukasovic et al. 2021	QSG.qwr-5A.1	5A	526386152	SG	MQTL9
Vukasovic et al. 2021	QSG.qwr-5A.2	5A	529810097	SG	MQTL9
Vukasovic et al. 2021	QSG.qwr-5A.3	5A	592515889	SG	NIL
Vukasovic et al. 2021	QSG.qwr-5B.1	5B	52306024	SG	NIL
Vukasovic et al. 2021	QSG.qwr-5B.2	5B	162778081	SG	NIL
Vukasovic et al. 2021	QSG.qwr-5B.3	5B	576298790	SG	NIL
Vukasovic et al. 2021	QSG.qwr-5D.1	5D	138341788	SG	NIL
Vukasovic et al. 2021	QSG.qwr-5D.2	5D	179786153	SG	NIL
Vukasovic et al. 2021	QSG.qwr-6A.1	6A	5480626	SG	NIL
Vukasovic et al. 2021	QSG.qwr-6D.1	6D	50627689	SG	NIL
Vukasovic et al. 2021	QSG.qwr-7A.1	7A	263934	SG	NIL
Vukasovic et al. 2021	QSG.qwr-7A.2	7A	51498553	SG	MQTL14
Vukasovic et al. 2021	QSG.qwr-7A.3	7A	130596094	SG	NIL
Vukasovic et al. 2021	QSG.qwr-7A.4	7A	694049656	SG	NIL
Vukasovic et al. 2021	QSG.qwr-7B.1	7B	748033995	SG	MQTL15
Vukasovic et al. 2021	QSG.qwr-7D.1	7D	533491186	SG	NIL
Ward et al. 2019	KASP_1A	1A	251018060	SG	MQTL1
Ward et al. 2019	KASP_2A	2A	664114222	SG	NIL
Ward et al. 2019	KASP_3A	3A	660434027	SG	NIL
Ward et al. 2019	KASP_4D	4D	389572522	SG	NIL
Ward et al. 2019	KASP_6A	6A	13888173	SG	NIL
Ward et al. 2019	KASP_7A	7A	127596189	SG	NIL
Ward et al. 2019	KASP_7A	7A	727690323	SG	NIL
Ward et al. 2019	KASP_7B	7B	59821499	SG	MQTL15
Ward et al. 2019	KASP_7B	7B	64138826	SG	MQTL15
