# Supplementary material for: Meta-QTL analysis and identification of candidate genes for multiple-traits associated with spot blotch resistance in bread wheat
Source: Sci Rep. 2024 Jun 7;14:13083. doi: 10.1038/s41598-024-63924-w (PMC11156910; doi:10.1038/s41598-024-63924-w)
Supplement: Supplementary file 5 — Supplementary Information 5. [file 41598_2024_63924_MOESM5_ESM.xlsx]

## Sheet: Sheet1
Supplementary Table S5. A compilation of candidate genes and their encoded proteins identified within the vicinity of MQTLs.
MQTL	Gene stable ID	Interpro Description
MQTL1	TraesCS1A03G0010200	Nucleic acid-binding, OB-fold
MQTL1	TraesCS1A03G0010400	Ribosomal protein L28/L24 superfamily
MQTL1	TraesCS1A03G0116400	P-loop containing nucleoside triphosphate hydrolase
MQTL1	TraesCS1A03G0116400	Translation elongation factor EFTu-like, domain 2
MQTL1	TraesCS1A03G0116400	Translational (tr)-type GTP-binding domain
MQTL1	TraesCS1A03G0116400	Elongation factor EFG, domain V-like
MQTL1	TraesCS1A03G0116400	Translation protein, beta-barrel domain superfamily
MQTL1	TraesCS1A03G0116400	EF-G domain III/V-like
MQTL1	TraesCS1A03G0116400	Ribosomal protein S5 domain 2-type fold, subgroup
MQTL1	TraesCS1A03G0116400	Ribosomal protein S5 domain 2-type fold
MQTL1	TraesCS1A03G0116400	Elongation Factor G, domain II
MQTL1	TraesCS1A03G0117000	mRNA export factor GLE1-like
MQTL1	TraesCS1A03G0117000	GLE1-like superfamily
MQTL1	TraesCS1A03G0117200
MQTL1	TraesCS1A03G0118900	Protein of unknown function DUF3615
MQTL1	TraesCS1A03G0144700	Armadillo-like helical
MQTL1	TraesCS1A03G0144700	Armadillo-type fold
MQTL1	TraesCS1A03G0144700	HECT domain
MQTL1	TraesCS1A03G0144700	HECT, E3 ligase catalytic domain
MQTL1	TraesCS1A03G0144700	Wall-associated receptor kinase, galacturonan-binding domain
MQTL1	TraesCS1A03G0146200
MQTL1	TraesCS1A03G0146700	Tetratricopeptide-like helical domain superfamily
MQTL1	TraesCS1A03G0146700	Pentatricopeptide repeat
MQTL1	TraesCS1A03G0146900	Interactor of constitutive active ROPs
MQTL1	TraesCS1A03G0147100	Ribosomal biogenesis regulatory protein
MQTL1	TraesCS1A03G0148800	UDP-glucuronosyl/UDP-glucosyltransferase
MQTL1	TraesCS1A03G0148800	UDP-glycosyltransferase family, conserved site
MQTL1	TraesCS1A03G0149800	Zinc finger, GRF-type
MQTL1	TraesCS1A03G0150700	Tetraspani, plant
MQTL1	TraesCS1A03G0150700	Tetraspanin/Peripherin
MQTL1	TraesCS1A03G0151500	4'-phosphopantetheinyl transferase domain
MQTL1	TraesCS1A03G0151500	4'-phosphopantetheinyl transferase domain superfamily
MQTL1	TraesCS1A03G0151700	Bifunctional inhibitor/plant lipid transfer protein/seed storage helical domain superfamily
MQTL1	TraesCS1A03G0151700	Non-specific lipid-transfer protein-like
MQTL1	TraesCS1A03G0151800	Bifunctional inhibitor/plant lipid transfer protein/seed storage helical domain superfamily
MQTL1	TraesCS1A03G0151800	Bifunctional inhibitor/plant lipid transfer protein/seed storage helical domain
MQTL1	TraesCS1A03G0151800	Non-specific lipid-transfer protein-like
MQTL1	TraesCS1A03G0151900	Bifunctional inhibitor/plant lipid transfer protein/seed storage helical domain superfamily
MQTL1	TraesCS1A03G0151900	Bifunctional inhibitor/plant lipid transfer protein/seed storage helical domain
MQTL1	TraesCS1A03G0151900	Non-specific lipid-transfer protein-like
MQTL1	TraesCS1A03G0152000
MQTL1	TraesCS1A03G0152100	Bifunctional inhibitor/plant lipid transfer protein/seed storage helical domain superfamily
MQTL1	TraesCS1A03G0152100	Non-specific lipid-transfer protein-like
MQTL1	TraesCS1A03G0152300	Myb/SANT-like domain
MQTL1	TraesCS1A03G0214500	Chloramphenicol acetyltransferase-like domain superfamily
MQTL1	TraesCS1A03G0215100	HAD superfamily
MQTL1	TraesCS1A03G0215100	HAD-like superfamily
MQTL1	TraesCS1A03G0215100	NTF2-like domain superfamily
MQTL1	TraesCS1A03G0215100	HAD-superfamily hydrolase, subfamily IIB
MQTL1	TraesCS1A03G0215100	Sucrose phosphatase-like domain
MQTL1	TraesCS1A03G0215100	Sucrose-phosphatase, C-terminal
MQTL1	TraesCS1A03G0215100	Sucrose phosphatase, plant/cyanobacteria
MQTL1	TraesCS1A03G0215300	Target SNARE coiled-coil homology domain
MQTL1	TraesCS1A03G0215300	Syntaxin
MQTL1	TraesCS1A03G0215300	SNARE
MQTL1	TraesCS1A03G0215300	Syntaxin, N-terminal domain
MQTL1	TraesCS1A03G0215400	P-loop containing nucleoside triphosphate hydrolase
MQTL1	TraesCS1A03G0215400	GTP binding domain
MQTL1	TraesCS1A03G0216000
MQTL1	TraesCS1A03G0261200
MQTL1	TraesCS1A03G0261400
MQTL1	TraesCS1A03G0262100	MATH/TRAF domain
MQTL1	TraesCS1A03G0262100	TRAF-like
MQTL1	TraesCS1A03G0263400	RNA-binding, CRM domain
MQTL1	TraesCS1A03G0263400	YhbY-like superfamily
MQTL1	TraesCS1A03G0263400	CRM domain-containing protein At3g25440-like
MQTL1	TraesCS1A03G0346800
MQTL2	TraesCS1A02G339900	AAA+ ATPase domain
MQTL2	TraesCS1A02G340000	WD40 repeat
MQTL2	TraesCS1A02G339900	P-loop containing nucleoside triphosphate hydrolase
MQTL2	TraesCS1A02G340100	AAA+ ATPase domain
MQTL2	TraesCS1A02G340300	Protein kinase domain
MQTL2	TraesCS1A02G340300	Serine/threonine-protein kinase, active site
MQTL2	TraesCS1A02G340300	Serine-threonine/tyrosine-protein kinase, catalytic domain
MQTL2	TraesCS1A02G341100	Sugar/inositol transporter
MQTL2	TraesCS1A02G341100	MFS transporter superfamily
MQTL2	TraesCS1A02G341500	P-loop containing nucleoside triphosphate hydrolase
MQTL2	TraesCS1B02G018300	Protein kinase domain
MQTL2	TraesCS1B02G018300	Serine/threonine-protein kinase, active site
MQTL2	TraesCS1B02G018300	S-receptor-like serine/threonine-protein kinase
MQTL2	TraesCS1B02G018500	Protein kinase domain
MQTL2	TraesCS1B02G018600	Protein kinase domain
MQTL2	TraesCS1B02G019000	NB-ARC
MQTL2	TraesCS1B02G019100	P-loop containing nucleoside triphosphate hydrolase
MQTL2	TraesCS1B02G019000	Rx, N-terminal
MQTL2	TraesCS1B02G020300	Leucine-rich repeat domain superfamily
MQTL2	TraesCS1B02G020400	Leucine-rich repeat domain superfamily
MQTL2	TraesCS1B02G035700	Leucine-rich repeat domain superfamily
MQTL2	TraesCS1B02G036900	Zinc finger, RING-type
MQTL2	TraesCS1B02G061700	Leucine-rich repeat
MQTL2	TraesCS1B02G061800	Cytochrome P450
MQTL2	TraesCS1B02G061800	Cytochrome P450 superfamily
MQTL2	TraesCS1B02G061800	Cytochrome P450, conserved site
MQTL2	TraesCS1B02G061800	Cytochrome P450, E-class, group I
MQTL2	TraesCS1B02G062800	Leucine-rich repeat domain superfamily
MQTL2	TraesCS1B02G062900	Ankyrin repeat-containing domain
MQTL2	TraesCS1B02G062900	Ankyrin repeat
MQTL2	TraesCS1B02G069500	Cupin 1
MQTL2	TraesCS1B02G069600	Cupin 1
MQTL2	TraesCS1B02G069800	Cupin 1
MQTL2	TraesCS1B02G069900	Cupin 1
MQTL2	TraesCS1B02G070100	Cupin 1
MQTL2	TraesCS1B02G070300	Cupin 1
MQTL2	TraesCS1B02G071500	P-loop containing nucleoside triphosphate hydrolase
MQTL2	TraesCS1B02G071600	Tetratricopeptide-like helical domain superfamily
MQTL2	TraesCS1B02G071612	Tetratricopeptide-like helical domain superfamily
MQTL2	TraesCS1B02G071617	Tetratricopeptide-like helical domain superfamily
MQTL2	TraesCS1B02G071642	Tetratricopeptide-like helical domain superfamily
MQTL2	TraesCS1B02G071700	Zinc finger C2H2-type
MQTL2	TraesCS1B02G073600	Leucine-rich repeat domain superfamily
MQTL2	TraesCS1B02G074500	Zinc finger, RING-type
MQTL2	TraesCS1B02G074600	Tetratricopeptide-like helical domain superfamily
MQTL2	TraesCS1B02G074805	Tetratricopeptide-like helical domain superfamily
MQTL2	TraesCS1B02G074905	Tetratricopeptide-like helical domain superfamily
MQTL2	TraesCS1B02G075000	Tetratricopeptide-like helical domain superfamily
MQTL2	TraesCS1B02G075300	Tetratricopeptide-like helical domain superfamily
MQTL2	TraesCS1B02G076500	Leucine-rich repeat domain superfamily
MQTL2	TraesCS1B02G076600	Protein kinase domain
MQTL2	TraesCS1B02G076700	Protein kinase domain
MQTL2	TraesCS1B02G076800	Protein kinase domain
MQTL2	TraesCS1B02G077000	Sugar phosphate transporter domain
MQTL2	TraesCS1B02G078700	Zinc finger C2H2-type
MQTL2	TraesCS1B02G079900	Protein kinase domain
MQTL2	TraesCS1B02G081600	Leucine-rich repeat domain superfamily
MQTL2	TraesCS1B02G081700	NB-ARC
MQTL2	TraesCS1B02G082400	Ankyrin repeat-containing domain superfamily
MQTL2	TraesCS1B02G084563	Tetratricopeptide-like helical domain superfamily
MQTL2	TraesCS1B02G084584	Tetratricopeptide-like helical domain superfamily
MQTL2	TraesCS1B02G084800	Tetratricopeptide-like helical domain superfamily
MQTL2	TraesCS1B02G087700	P-loop containing nucleoside triphosphate hydrolase
MQTL2	TraesCS1B02G088500	SANT/Myb domain
MQTL2	TraesCS1B02G088700	DnaJ domain
MQTL2	TraesCS1B02G089100	Protein kinase domain
MQTL2	TraesCS1B02G091100	Leucine-rich repeat domain superfamily
MQTL2	TraesCS1B02G092000	Leucine-rich repeat
MQTL2	TraesCS1B02G092500	Tetratricopeptide-like helical domain superfamily
MQTL2	TraesCS1B02G092600	Tetratricopeptide-like helical domain superfamily
MQTL2	TraesCS1B02G094300	Sugar phosphate transporter domain
MQTL2	TraesCS1B02G094500	SANT/Myb domain
MQTL2	TraesCS1B02G095200	Protein kinase domain
MQTL2	TraesCS1B02G097400	Glutathione S-transferase, C-terminal
MQTL2	TraesCS1B02G097400	Glutathione S-transferase, C-terminal domain superfamily
MQTL2	TraesCS1B02G097400	Glutathione S-transferase, C-terminal-like
MQTL2	TraesCS1B02G097400	Glutathione S-transferase, N-terminal
MQTL2	TraesCS1B02G097400	Glutathione S-transferases Phi, C-terminal
MQTL2	TraesCS1B02G098000	Cupin 1
MQTL2	TraesCS1B02G098400	SKP1/BTB/POZ domain superfamily
MQTL2	TraesCS1B02G098600	Protein kinase domain
MQTL2	TraesCS1B02G098700	Protein kinase domain
MQTL2	TraesCS1B02G102800	Leucine-rich repeat domain superfamily
MQTL2	TraesCS1B02G102900	Leucine-rich repeat domain superfamily
MQTL2	TraesCS1B02G103100	Leucine-rich repeat domain superfamily
MQTL2	TraesCS1B02G103300	Leucine-rich repeat domain superfamily
MQTL2	TraesCS1B02G103500	Leucine-rich repeat domain superfamily
MQTL2	TraesCS1B02G103600	Leucine-rich repeat domain superfamily
MQTL2	TraesCS1B02G103800	Leucine-rich repeat domain superfamily
MQTL2	TraesCS1B02G105200	WD40 repeat
MQTL2	TraesCS1B02G106700	Zinc finger, CCCH-type
MQTL2	TraesCS1B02G106900	P-loop containing nucleoside triphosphate hydrolase
MQTL2	TraesCS1B02G107100	Ankyrin repeat-containing domain superfamily
MQTL2	TraesCS1B02G107200	P-loop containing nucleoside triphosphate hydrolase
MQTL2	TraesCS1B02G108500	Leucine-rich repeat domain superfamily
MQTL2	TraesCS1B02G108800	Tetratricopeptide-like helical domain superfamily
MQTL2	TraesCS1B02G109200	Tetratricopeptide-like helical domain superfamily
MQTL2	TraesCS1B02G110600	Protein kinase domain
MQTL2	TraesCS1B02G110700	Protein kinase domain
MQTL2	TraesCS1B02G112200	Leucine-rich repeat domain superfamily
MQTL2	TraesCS1B02G112600	Coiled-coil domain-containing protein SCD2-like
MQTL2	TraesCS1B02G113000	NAC domain
MQTL2	TraesCS1B02G113200	NAC domain
MQTL2	TraesCS1B02G114100	Protein kinase domain
MQTL2	TraesCS1B02G114600	Pectinesterase inhibitor domain
MQTL2	TraesCS1B02G116100	WD40 repeat
MQTL2	TraesCS1B02G119200	P-loop containing nucleoside triphosphate hydrolase
MQTL2	TraesCS1B02G120100	Protein kinase domain
MQTL2	TraesCS1B02G120900	SKP1/BTB/POZ domain superfamily
MQTL2	TraesCS1B02G121000	SKP1/BTB/POZ domain superfamily
MQTL2	TraesCS1B02G121300	SKP1/BTB/POZ domain superfamily
MQTL2	TraesCS1B02G122000	P-loop containing nucleoside triphosphate hydrolase
MQTL2	TraesCS1B02G123100	Zinc finger, RING-type
MQTL2	TraesCS1B02G125100	DnaJ domain
MQTL2	TraesCS1B02G125949	Tetratricopeptide-like helical domain superfamily
MQTL2	TraesCS1B02G128100	Serine/threonine-specific protein phosphatase/bis(5-nucleosyl)-tetraphosphatase
MQTL2	TraesCS1B02G128900	Zinc finger, RING-type
MQTL2	TraesCS1B02G129000	P-loop containing nucleoside triphosphate hydrolase
MQTL2	TraesCS1B02G129800	SANT/Myb domain
MQTL2	TraesCS1B02G130300	Protein kinase domain
MQTL2	TraesCS1B02G130900	Ubiquitin-like domain
MQTL2	TraesCS1B02G131400	SANT/Myb domain
MQTL2	TraesCS1B02G132200	Leucine-rich repeat domain superfamily
MQTL2	TraesCS1B02G133700	Protein kinase domain
MQTL2	TraesCS1B02G134800	Leucine-rich repeat
MQTL2	TraesCS1B02G135900	P-loop containing nucleoside triphosphate hydrolase
MQTL2	TraesCS1B02G137400	Tetratricopeptide-like helical domain superfamily
MQTL2	TraesCS1B02G137500	Protein kinase domain
MQTL2	TraesCS1B02G139000	Leucine-rich repeat
MQTL2	TraesCS1B02G140100	Tetratricopeptide-like helical domain superfamily
MQTL2	TraesCS1B02G140900	Protein kinase domain
MQTL2	TraesCS1B02G143700	Protein kinase domain
MQTL2	TraesCS1B02G144000	Diacylglycerol O-acyltransferase 1
MQTL2	TraesCS1B02G146200	P-loop containing nucleoside triphosphate hydrolase
MQTL2	TraesCS1B02G147000	Protein kinase domain
MQTL2	TraesCS1B02G147100	P-loop containing nucleoside triphosphate hydrolase
MQTL2	TraesCS1B02G147200	SWEET sugar transporter
MQTL2	TraesCS1B02G147700	AAA+ ATPase domain
MQTL2	TraesCS1B02G148700	Tetratricopeptide-like helical domain superfamily
MQTL2	TraesCS1B02G149900	Protein kinase domain
MQTL2	TraesCS1B02G150900	P-loop containing nucleoside triphosphate hydrolase
MQTL2	TraesCS1B02G152000	Zinc finger, RING-type
MQTL2	TraesCS1B02G152100	P-loop containing nucleoside triphosphate hydrolase
MQTL2	TraesCS1B02G152800	Zinc finger, RING-type
MQTL2	TraesCS1B02G154100	Leucine-rich repeat domain superfamily
MQTL2	TraesCS1B02G157700	Protein kinase domain
MQTL2	TraesCS1B02G158400	AP-2 complex subunit mu, C-terminal superfamily
MQTL2	TraesCS1B02G159900	Zinc finger, RING-type
MQTL2	TraesCS1B02G160800	AAA+ ATPase domain
MQTL2	TraesCS1B02G162200	SKP1/BTB/POZ domain superfamily
MQTL2	TraesCS1B02G164300	WD40 repeat
MQTL2	TraesCS1B02G167400	Leucine-rich repeat
MQTL2	TraesCS1B02G168700	P-loop containing nucleoside triphosphate hydrolase
MQTL2	TraesCS1B02G168800	Tetratricopeptide-like helical domain superfamily
MQTL2	TraesCS1B02G171100	Leucine-rich repeat domain superfamily
MQTL2	TraesCS1B02G171500	Protein kinase domain
MQTL2	TraesCS1B02G171700	Ubiquitin-like domain
MQTL2	TraesCS1B02G172500	SANT/Myb domain
MQTL2	TraesCS1B02G174400	RING-type zinc-finger, LisH dimerisation motif
MQTL2	TraesCS1B02G177900	Cytochrome P450
MQTL2	TraesCS1B02G178200	Zinc finger C2H2-type
MQTL2	TraesCS1B02G181200	Zinc finger C2H2-type
MQTL2	TraesCS1B02G181300	AAA+ ATPase domain
MQTL2	TraesCS1B02G447000	Leucine-rich repeat domain superfamily
MQTL2	TraesCS1B02G448300	Sugar/inositol transporter
MQTL2	TraesCS1B02G460100	Leucine-rich repeat domain superfamily
MQTL2	TraesCS1B02G460700	Sugar/inositol transporter
MQTL2	TraesCS1B02G463400	P-loop containing nucleoside triphosphate hydrolase
MQTL2	TraesCS1B02G463900	Histone deacetylase interacting domain
MQTL2	TraesCS1B02G464000	Histone deacetylase interacting domain
MQTL2	TraesCS1B02G464100	AAA+ ATPase domain
MQTL1	TraesCS5B03G0185000	Myc-type, basic helix-loop-helix (bHLH) domain
MQTL3	TraesCS1B03G0926300	Spt5, KOW domain repeat 1
MQTL3	TraesCS1B03G0926300	Spt5, KOW domain repeat 4
MQTL3	TraesCS1B03G0926300	NGN domain, eukaryotic
MQTL3	TraesCS1B03G0926300	Transcription elongation factor SPT5
MQTL3	TraesCS1B03G0926300	Ribosomal protein L2, domain 2
MQTL3	TraesCS1B03G0926300	NGN domain
MQTL3	TraesCS1B03G0926300	NusG, N-terminal domain superfamily
MQTL3	TraesCS1B03G0926300	KOW
MQTL3	TraesCS1B03G0958100	Queuosine
MQTL3	TraesCS1B03G0927200
MQTL3	TraesCS1B03G0958900	Protein kinase domain
MQTL3	TraesCS1B03G0958900	Protein kinase-like domain superfamily
MQTL3	TraesCS1B03G0958900	Serine-threonine/tyrosine-protein kinase, catalytic domain
MQTL3	TraesCS1B03G0958900	Proline-rich receptor-like protein kinase PERK1-13-like
MQTL3	TraesCS1B03G0958900	Serine/threonine-protein kinase, active site
MQTL3	TraesCS1B03G0958900	Protein kinase, ATP binding site
MQTL3	TraesCS1B03G0959100
MQTL3	TraesCS1B03G0956900	Alternative oxidase superfamily
MQTL3	TraesCS1B03G0958800	Bifunctional inhibitor/plant lipid transfer protein/seed storage helical domain superfamily
MQTL3	TraesCS1B03G0958700	UDP-glucuronosyl/UDP-glucosyltransferase
MQTL3	TraesCS1B03G0957000	28kDa heat- and acid-stable phosphoprotein
MQTL3	TraesCS1B03G0957000	Casein kinase substrate, phosphoprotein PP28
MQTL3	TraesCS1B03G0959000	P-loop containing nucleoside triphosphate hydrolase
MQTL3	TraesCS1B03G0959000	PPM-type phosphatase domain superfamily
MQTL3	TraesCS1B03G0959000	Small GTP-binding protein domain
MQTL4	TraesCS2A03G0348500	Gnk2-homologous domain superfamily
MQTL4	TraesCS2A03G0348500	K homologous domain
MQTL4	TraesCS2A03G0349000	Alternative oxidase superfamily
MQTL4	TraesCS2A03G0349300	Ribosomal protein S2
MQTL4	TraesCS2A03G0349300	LSD1-like
MQTL4	TraesCS2A03G0349300	Ribosomal protein S2, eukaryotic/archaeal
MQTL4	TraesCS2A03G0349300	40S ribosomal protein SA, C-terminal domain
MQTL4	TraesCS2A03G0349300	Ribosomal protein S2, eukaryotic
MQTL4	TraesCS2A03G0349300	Ribosomal protein S2, conserved site
MQTL4	TraesCS2A03G0355700	Ribosomal protein L18e/L15P
MQTL4	TraesCS2A03G0355700	Ribosomal L18e/L15P superfamily
MQTL4	TraesCS2A03G0355700	Ribosomal protein L15, conserved site
MQTL4	TraesCS2A03G0355700	Ribosomal protein L15
MQTL4	TraesCS2A03G0355800	Nucleotidyltransferase superfamily
MQTL4	TraesCS2A03G0355800	RelA/SpoT
MQTL4	TraesCS2A03G0355800	HD domain
MQTL4	TraesCS2A03G0355800	HD/PDEase domain
MQTL4	TraesCS2A03G0356100	Alpha/Beta hydrolase fold
MQTL4	TraesCS2A03G0356100	Alpha/beta hydrolase fold-1
MQTL4	TraesCS2A03G0356400	Protein of unknown function DUF3681
MQTL4	TraesCS2A03G0356500
MQTL4	TraesCS2A03G0357400	LSM domain, eukaryotic/archaea-type
MQTL4	TraesCS2A03G0357400	LSM domain superfamily
MQTL4	TraesCS2A03G0357400	Small nuclear ribonucleoprotein G
MQTL4	TraesCS2A03G0357400	Sm-like protein Lsm7/SmG
MQTL4	TraesCS2A03G0357400	Sm domain
MQTL4	TraesCS2A03G0394300	Transcription termination factor, mitochondrial/chloroplastic
MQTL4	TraesCS2A03G0394300	MTERF superfamily, mitochondrial/chloroplastic
MQTL4	TraesCS2A03G0394700
MQTL4	TraesCS2A03G0469000
MQTL4	TraesCS2A03G0469100	WAT1-related protein
MQTL4	TraesCS2A03G0469100	EamA domain
MQTL5	TraesCS2A03G0008000	Fatty acid hydroxylase
MQTL5	TraesCS2A03G0008000	Very-long-chain aldehyde decarbonylase CER1-like, C-terminal
MQTL5	TraesCS2A03G0008500	Leucine-rich repeat domain superfamily
MQTL5	TraesCS2A03G0008500	P-loop containing nucleoside triphosphate hydrolase
MQTL5	TraesCS2A03G0008500	Winged helix-like DNA-binding domain superfamily
MQTL5	TraesCS2A03G0008500	Disease resistance protein, plants
MQTL5	TraesCS2A03G0008500	Apoptotic protease-activating factors, helical domain
MQTL5	TraesCS2A03G0008500	NB-ARC
MQTL5	TraesCS2A03G0008600	Protein kinase domain
MQTL5	TraesCS2A03G0008600	Protein kinase-like domain superfamily
MQTL5	TraesCS2A03G0008600	Leucine-rich repeat
MQTL5	TraesCS2A03G0008600	Leucine-rich repeat domain superfamily
MQTL5	TraesCS2A03G0008600	Tyrosine-protein kinase, active site
MQTL5	TraesCS2A03G0008600	Leucine-rich repeat, typical subtype
MQTL5	TraesCS2A03G0008600	Protein kinase, ATP binding site
MQTL5	TraesCS2A03G0008900	Leucine-rich repeat domain superfamily
MQTL5	TraesCS2A03G0008900	P-loop containing nucleoside triphosphate hydrolase
MQTL5	TraesCS2A03G0008900	AAA+ ATPase domain
MQTL5	TraesCS2A03G0008900	Winged helix-like DNA-binding domain superfamily
MQTL5	TraesCS2A03G0008900	Rx, N-terminal
MQTL5	TraesCS2A03G0008900	Disease resistance protein, plants
MQTL5	TraesCS2A03G0008900	Apoptotic protease-activating factors, helical domain
MQTL5	TraesCS2A03G0008900	NB-ARC
MQTL5	TraesCS2A03G0009300	Leucine-rich repeat domain superfamily
MQTL5	TraesCS2A03G0009500	P-loop containing nucleoside triphosphate hydrolase
MQTL5	TraesCS2A03G0009500	Disease resistance protein, plants
MQTL5	TraesCS2A03G0009500	Apoptotic protease-activating factors, helical domain
MQTL5	TraesCS2A03G0009500	NB-ARC
MQTL5	TraesCS2A03G0009600
MQTL5	TraesCS2A03G0009700	Cytochrome P450 superfamily
MQTL5	TraesCS2A03G0009700	Cytochrome P450
MQTL5	TraesCS2A03G0009700	Cytochrome P450, E-class, group IV
MQTL5	TraesCS2A03G0009700	Cytochrome P450, conserved site
MQTL5	TraesCS2A03G0010100	tRNA (adenine(58)-N(1))-methyltransferase non-catalytic subunit TRM6
MQTL5	TraesCS2A03G0011600	F-box-like domain superfamily
MQTL5	TraesCS2A03G0011600	Domain unknown function DUF295
MQTL5	TraesCS2A03G0012200	Protein kinase domain
MQTL5	TraesCS2A03G0012200	Protein kinase-like domain superfamily
MQTL5	TraesCS2A03G0012200	Bulb-type lectin domain
MQTL5	TraesCS2A03G0012200	Bulb-type lectin domain superfamily
MQTL5	TraesCS2A03G0012200	S-locus glycoprotein domain
MQTL5	TraesCS2A03G0012200	PAN/Apple domain
MQTL5	TraesCS2A03G0012200	S-receptor-like serine/threonine-protein kinase
MQTL5	TraesCS2A03G0012200	Serine/threonine-protein kinase, active site
MQTL5	TraesCS2A03G0012200	Protein kinase, ATP binding site
MQTL5	TraesCS2A03G0017400
MQTL5	TraesCS2A03G0017700	Aldolase-type TIM barrel
MQTL5	TraesCS2A03G0017700	Zinc finger, CCCH-type
MQTL5	TraesCS2A03G0017700	DUS-like, FMN-binding domain
MQTL5	TraesCS2A03G0017700	tRNA-dihydrouridine synthase, conserved site
MQTL5	TraesCS2A03G0018100	Cytochrome P450 superfamily
MQTL5	TraesCS2A03G0018100	Cytochrome P450
MQTL5	TraesCS2A03G0018100	Cytochrome P450, E-class, group I
MQTL5	TraesCS2A03G0018100	Cytochrome P450, conserved site
MQTL5	TraesCS2A03G0018300	Cytochrome P450 superfamily
MQTL5	TraesCS2A03G0018300	Cytochrome P450
MQTL5	TraesCS2A03G0018300	Cytochrome P450, E-class, group IV
MQTL5	TraesCS2A03G0018300	Cytochrome P450, conserved site
MQTL5	TraesCS2A03G0018500	P-loop containing nucleoside triphosphate hydrolase
MQTL5	TraesCS2A03G0018500	Rx, N-terminal
MQTL5	TraesCS2A03G0018500	NB-ARC
MQTL5	TraesCS2A03G0018600
MQTL5	TraesCS2A03G0018700	P-loop containing nucleoside triphosphate hydrolase
MQTL5	TraesCS2A03G0018700	Rx, N-terminal
MQTL5	TraesCS2A03G0018800
MQTL5	TraesCS2A03G0018900	P-loop containing nucleoside triphosphate hydrolase
MQTL5	TraesCS2A03G0018900	Rx, N-terminal
MQTL5	TraesCS2A03G0019000	P-loop containing nucleoside triphosphate hydrolase
MQTL5	TraesCS2A03G0019000	Rx, N-terminal
MQTL5	TraesCS2A03G0019100	P-loop containing nucleoside triphosphate hydrolase
MQTL5	TraesCS2A03G0019100	NB-ARC
MQTL5	TraesCS2A03G0019600	B3 DNA binding domain
MQTL5	TraesCS2A03G0019600	DNA-binding pseudobarrel domain superfamily
MQTL5	TraesCS2A03G0019600	B3 domain-containing protein REM16-like
MQTL5	TraesCS2A03G0020500	Tetratricopeptide-like helical domain superfamily
MQTL5	TraesCS2A03G0020500	Pentatricopeptide repeat
MQTL5	TraesCS2A03G0020500	Pentatricopeptide repeat-containing protein, plant
MQTL5	TraesCS2A03G0020500	E motif
MQTL5	TraesCS2A03G0020500	DYW domain
MQTL5	TraesCS2A03G0020600	UDP-glucuronosyl/UDP-glucosyltransferase
MQTL5	TraesCS2A03G0020600	UDP-glycosyltransferase family, conserved site
MQTL5	TraesCS2A03G0021300
MQTL5	TraesCS2A03G0021400	Thiamin diphosphate-binding fold
MQTL5	TraesCS2A03G0021400	Dehydrogenase, E1 component
MQTL5	TraesCS2A03G0021400	Pyruvate dehydrogenase (acetyl-transferring) E1 component, alpha subunit, subgroup y
MQTL5	TraesCS2A03G0022500	Protein kinase domain
MQTL5	TraesCS2A03G0022500	Protein kinase-like domain superfamily
MQTL5	TraesCS2A03G0022500	Leucine-rich repeat
MQTL5	TraesCS2A03G0022500	Leucine-rich repeat domain superfamily
MQTL5	TraesCS2A03G0022500	Leucine-rich repeat-containing N-terminal, plant-type
MQTL5	TraesCS2A03G0022500	Tyrosine-protein kinase, active site
MQTL5	TraesCS2A03G0022500	Leucine-rich repeat, typical subtype
MQTL5	TraesCS2A03G0022500	Protein kinase, ATP binding site
MQTL5	TraesCS2A03G0022600	Leucine-rich repeat
MQTL5	TraesCS2A03G0022600	Leucine-rich repeat domain superfamily
MQTL5	TraesCS2A03G0022600	Leucine-rich repeat, typical subtype
MQTL5	TraesCS2A03G0023000	Mediator of RNA polymerase II transcription subunit 15a/b/c-like
MQTL5	TraesCS2A03G0023100	Cytochrome P450 superfamily
MQTL5	TraesCS2A03G0023100	Cytochrome P450
MQTL5	TraesCS2A03G0023100	Cytochrome P450, E-class, group I
MQTL5	TraesCS2A03G0023300	Transcription factor TGA like domain
MQTL5	TraesCS2A03G0023500	Agenet-like domain
MQTL5	TraesCS2A03G0023500	Protein of unknown function DUF724
MQTL5	TraesCS2A03G0023500	Agenet domain, plant type
MQTL5	TraesCS2A03G0023600	WRKY domain
MQTL5	TraesCS2A03G0023600	WRKY transcription factor, plant
MQTL5	TraesCS2A03G0023600	WRKY domain superfamily
MQTL5	TraesCS2A03G0023800	Domain of unknown function DUF4220
MQTL5	TraesCS2A03G0023800	Protein of unknown function DUF594
MQTL5	TraesCS2A03G0028800	Cytochrome P450 superfamily
MQTL5	TraesCS2A03G0028800	Cytochrome P450
MQTL5	TraesCS2A03G0028800	Cytochrome P450, E-class, group I
MQTL5	TraesCS2A03G0028800	Cytochrome P450, conserved site
MQTL5	TraesCS2A03G0028800	Cytochrome P450, E-class, group IV
MQTL5	TraesCS2A03G0029500	Ribokinase-like
MQTL5	TraesCS2A03G0029500	Carbohydrate kinase PfkB
MQTL5	TraesCS2A03G0029800	Protein of unknown function DUF6598
MQTL5	TraesCS2A03G0030000	Ribosome-inactivating protein
MQTL5	TraesCS2A03G0030000	Ribosome-inactivating protein, subdomain 1
MQTL5	TraesCS2A03G0030000	Ribosome-inactivating protein superfamily
MQTL5	TraesCS2A03G0030200	Mu homology domain
MQTL5	TraesCS2A03G0030200	AP-2 complex subunit mu, C-terminal superfamily
MQTL5	TraesCS2A03G0030200	Carbon-nitrogen hydrolase superfamily
MQTL5	TraesCS2A03G0030600
MQTL5	TraesCS2A03G0030600	DNA-binding pseudobarrel domain superfamily
MQTL5	TraesCS2A03G0031000
MQTL5	TraesCS2A03G0031100	Polyketide synthase, type III
MQTL5	TraesCS2A03G0031100	Chalcone/stilbene synthase, C-terminal
MQTL5	TraesCS2A03G0031100	Thiolase-like
MQTL5	TraesCS2A03G0031100	Chalcone/stilbene synthase, N-terminal
MQTL5	TraesCS2A03G0031200	Cytochrome P450 superfamily
MQTL5	TraesCS2A03G0031200	Cytochrome P450
MQTL5	TraesCS2A03G0031200	Cytochrome P450, E-class, group I
MQTL5	TraesCS2A03G0031200	Cytochrome P450, conserved site
MQTL5	TraesCS2A03G0031600	P-loop containing nucleoside triphosphate hydrolase
MQTL5	TraesCS2A03G0031600	Sulfotransferase domain
MQTL5	TraesCS2A03G0032000	Cytochrome P450 superfamily
MQTL5	TraesCS2A03G0032000	Cytochrome P450
MQTL5	TraesCS2A03G0032000	Cytochrome P450, E-class, group I
MQTL5	TraesCS2A03G0032000	Cytochrome P450, conserved site
MQTL5	TraesCS2A03G0032100	P-loop containing nucleoside triphosphate hydrolase
MQTL5	TraesCS2A03G0032100	Sulfotransferase domain
MQTL5	TraesCS2A03G0038100	P-loop containing nucleoside triphosphate hydrolase
MQTL5	TraesCS2A03G0038100	Rx, N-terminal
MQTL5	TraesCS2A03G0038200	P-loop containing nucleoside triphosphate hydrolase
MQTL5	TraesCS2A03G0038200	Rx, N-terminal
MQTL5	TraesCS2A03G0038300	Nucleoside phosphatase GDA1/CD39
MQTL5	TraesCS2A03G0038400	P-loop containing nucleoside triphosphate hydrolase
MQTL5	TraesCS2A03G0038400	Rx, N-terminal
MQTL5	TraesCS2A03G0039400	Domain of unknown function DUF4220
MQTL5	TraesCS2A03G0039400	Protein of unknown function DUF594
MQTL5	TraesCS2A03G0039700	Protein kinase domain
MQTL5	TraesCS2A03G0039700	Protein kinase-like domain superfamily
MQTL5	TraesCS2A03G0039700	Bulb-type lectin domain
MQTL5	TraesCS2A03G0039700	Bulb-type lectin domain superfamily
MQTL5	TraesCS2A03G0039700	S-locus glycoprotein domain
MQTL5	TraesCS2A03G0039700	PAN/Apple domain
MQTL5	TraesCS2A03G0039700	S-receptor-like serine/threonine-protein kinase
MQTL5	TraesCS2A03G0039700	Serine/threonine-protein kinase, active site
MQTL5	TraesCS2A03G0039700	Protein kinase, ATP binding site
MQTL5	TraesCS2A03G0042000	WRKY domain
MQTL5	TraesCS2A03G0042000	WRKY transcription factor, plant
MQTL5	TraesCS2A03G0042000	WRKY domain superfamily
MQTL5	TraesCS2A03G0042300	Cytochrome P450 superfamily
MQTL5	TraesCS2A03G0042300	Cytochrome P450
MQTL5	TraesCS2A03G0042300	Cytochrome P450, E-class, group I
MQTL5	TraesCS2A03G0042300	Cytochrome P450, conserved site
MQTL5	TraesCS2A03G0043400	Cytochrome P450 superfamily
MQTL5	TraesCS2A03G0043400	Cytochrome P450
MQTL5	TraesCS2A03G0043400	Cytochrome P450, E-class, group IV
MQTL5	TraesCS2A03G0047600	Cytochrome P450 superfamily
MQTL5	TraesCS2A03G0047600	Cytochrome P450
MQTL5	TraesCS2A03G0047600	Cytochrome P450, E-class, group I
MQTL5	TraesCS2A03G0047800	Protein kinase domain
MQTL5	TraesCS2A03G0047800	Protein kinase-like domain superfamily
MQTL5	TraesCS2A03G0047800	Serine-threonine/tyrosine-protein kinase, catalytic domain
MQTL5	TraesCS2A03G0047800	Receptor-like kinase WAK-like
MQTL5	TraesCS2A03G0048100	Leucine-rich repeat domain superfamily
MQTL5	TraesCS2A03G0048100	P-loop containing nucleoside triphosphate hydrolase
MQTL5	TraesCS2A03G0048100	Winged helix-like DNA-binding domain superfamily
MQTL5	TraesCS2A03G0048100	Rx, N-terminal
MQTL5	TraesCS2A03G0048100	Disease resistance protein, plants
MQTL5	TraesCS2A03G0048100	Apoptotic protease-activating factors, helical domain
MQTL5	TraesCS2A03G0048100	NB-ARC
MQTL5	TraesCS2A03G0048600	Protein kinase domain
MQTL5	TraesCS2A03G0048600	Protein kinase-like domain superfamily
MQTL5	TraesCS2A03G0048600	Major sperm protein (MSP) domain
MQTL5	TraesCS2A03G0048600	Immunoglobulin-like fold
MQTL5	TraesCS2A03G0048600	PapD-like superfamily
MQTL5	TraesCS2A03G0048600	Serine/threonine-protein kinase, active site
MQTL5	TraesCS2A03G0048600	Protein kinase, ATP binding site
MQTL5	TraesCS2A03G0048900	Protein kinase domain
MQTL5	TraesCS2A03G0048900	Protein kinase-like domain superfamily
MQTL5	TraesCS2A03G0048900	Protein kinase, ATP binding site
MQTL5	TraesCS2A03G0049100	Knottin, scorpion toxin-like superfamily
MQTL5	TraesCS2A03G0049100	Knottin, scorpion toxin-like
MQTL5	TraesCS2A03G0049400	Knottin, scorpion toxin-like superfamily
MQTL5	TraesCS2A03G0049400	Knottin, scorpion toxin-like
MQTL5	TraesCS2A03G0049900	Protein kinase domain
MQTL5	TraesCS2A03G0049900	Protein kinase-like domain superfamily
MQTL5	TraesCS2A03G0049900	Serine/threonine-protein kinase, active site
MQTL5	TraesCS2A03G0049900	Protein kinase, ATP binding site
MQTL5	TraesCS2A03G0050700	S-adenosyl-L-methionine-dependent methyltransferase superfamily
MQTL5	TraesCS2A03G0050700	SAM dependent carboxyl methyltransferase
MQTL5	TraesCS2A03G0050700	Methyltransferase, alpha-helical capping domain
MQTL5	TraesCS2A03G0051600	Amidase signature domain
MQTL5	TraesCS2A03G0051600	Amidase signature (AS) superfamily
MQTL5	TraesCS2A03G0051800	Cucumisin-like catalytic domain
MQTL5	TraesCS2A03G0051800	Peptidase S8 propeptide/proteinase inhibitor I9 superfamily
MQTL5	TraesCS2A03G0051800	Subtilisin-like protease, fibronectin type-III domain
MQTL5	TraesCS2A03G0051800	Peptidase S8 propeptide/proteinase inhibitor I9
MQTL5	TraesCS2A03G0051800	Peptidase S8/S53 domain superfamily
MQTL5	TraesCS2A03G0051800	Peptidase S8/S53 domain
MQTL5	TraesCS2A03G0051800	Subtilisin-like protease
MQTL5	TraesCS2A03G0051800	Peptidase S8, subtilisin-related
MQTL5	TraesCS2A03G0053900	Aldolase-type TIM barrel
MQTL5	TraesCS2A03G0053900	Oxidoreductase Oye-like
MQTL5	TraesCS2A03G0053900	NADH:flavin oxidoreductase/NADH oxidase, N-terminal
MQTL5	TraesCS2A03G0054400	HR-like lesion-inducer
MQTL5	TraesCS2A03G0054500	ATPase, nucleotide binding domain
MQTL5	TraesCS2A03G0054500	Actin family
MQTL5	TraesCS2A03G0055700	Terpene synthase, N-terminal domain
MQTL5	TraesCS2A03G0055700	Terpene synthase, N-terminal domain superfamily
MQTL5	TraesCS2A03G0055700	Isoprenoid synthase domain superfamily
MQTL5	TraesCS2A03G0055700	Terpene synthase, metal-binding domain
MQTL5	TraesCS2A03G0055700	Terpenoid cyclases/protein prenyltransferase alpha-alpha toroid
MQTL5	TraesCS2A03G0055700	Terpene cyclases, class 1, plant
MQTL5	TraesCS2A03G0059300	Leucine-rich repeat domain superfamily
MQTL5	TraesCS2A03G0059300	P-loop containing nucleoside triphosphate hydrolase
MQTL5	TraesCS2A03G0059300	Winged helix-like DNA-binding domain superfamily
MQTL5	TraesCS2A03G0059300	Disease resistance protein, plants
MQTL5	TraesCS2A03G0059300	Apoptotic protease-activating factors, helical domain
MQTL5	TraesCS2A03G0059300	NB-ARC
MQTL5	TraesCS2A03G0060300	Exocyst complex component Exo70
MQTL5	TraesCS2A03G0060300	Exocyst complex subunit Exo70, C-terminal
MQTL5	TraesCS2A03G0060300	Cullin repeat-like-containing domain superfamily
MQTL5	TraesCS2A03G0060400	Zinc finger, GRF-type
MQTL5	TraesCS2A03G0060600	Exocyst complex component Exo70
MQTL5	TraesCS2A03G0060600	Exocyst complex subunit Exo70, C-terminal
MQTL5	TraesCS2A03G0060600	Cullin repeat-like-containing domain superfamily
MQTL5	TraesCS2A03G0060800	Exocyst complex component Exo70
MQTL5	TraesCS2A03G0060800	Exocyst complex subunit Exo70, C-terminal
MQTL5	TraesCS2A03G0060800	Cullin repeat-like-containing domain superfamily
MQTL5	TraesCS2A03G0061200	Exocyst complex component Exo70
MQTL5	TraesCS2A03G0061200	Exocyst complex subunit Exo70, C-terminal
MQTL5	TraesCS2A03G0061200	Cullin repeat-like-containing domain superfamily
MQTL5	TraesCS2A03G0061300	Leucine-rich repeat domain superfamily
MQTL5	TraesCS2A03G0061300	P-loop containing nucleoside triphosphate hydrolase
MQTL5	TraesCS2A03G0061300	Winged helix-like DNA-binding domain superfamily
MQTL5	TraesCS2A03G0061300	Disease resistance protein, plants
MQTL5	TraesCS2A03G0061300	Apoptotic protease-activating factors, helical domain
MQTL5	TraesCS2A03G0061300	NB-ARC
MQTL5	TraesCS2A03G0062300	Leucine-rich repeat domain superfamily
MQTL5	TraesCS2A03G0062300	P-loop containing nucleoside triphosphate hydrolase
MQTL5	TraesCS2A03G0062300	Winged helix-like DNA-binding domain superfamily
MQTL5	TraesCS2A03G0062300	Disease resistance protein, plants
MQTL5	TraesCS2A03G0062300	NB-ARC
MQTL5	TraesCS2A03G0062500	Exocyst complex component Exo70
MQTL5	TraesCS2A03G0062500	Exocyst complex subunit Exo70, C-terminal
MQTL5	TraesCS2A03G0062500	Cullin repeat-like-containing domain superfamily
MQTL5	TraesCS2A03G0063100	Winged helix-like DNA-binding domain superfamily
MQTL5	TraesCS2A03G0063100	Winged helix DNA-binding domain superfamily
MQTL5	TraesCS2A03G0063100	E2F Family
MQTL5	TraesCS2A03G0063100	E2F/DP family, winged-helix DNA-binding domain
MQTL5	TraesCS2A03G0063100	E2F-DP heterodimerization region
MQTL5	TraesCS2A03G0063100	E2F transcription factor, CC-MB domain
MQTL5	TraesCS2A03G0064100	Leucine-rich repeat domain superfamily
MQTL5	TraesCS2A03G0064100	F-box-like domain superfamily
MQTL5	TraesCS2A03G0064100	F-box domain
MQTL5	TraesCS2A03G0064100	FBD domain
MQTL5	TraesCS2A03G0064300	Rossmann-like alpha/beta/alpha sandwich fold
MQTL5	TraesCS2A03G0064300	PUA-like superfamily
MQTL5	TraesCS2A03G0064300	Sulphate adenylyltransferase
MQTL5	TraesCS2A03G0064300	ATP-sulfurylase PUA-like domain
MQTL5	TraesCS2A03G0064300	Sulphate adenylyltransferase catalytic domain
MQTL5	TraesCS2A03G0064400	Zinc finger, RanBP2-type
MQTL5	TraesCS2A03G0064400	Zinc finger, RanBP2-type superfamily
MQTL5	TraesCS2A03G0065100
MQTL5	TraesCS2A03G0065600	Alpha/Beta hydrolase fold
MQTL5	TraesCS2A03G0065600	Dienelactone hydrolase
MQTL5	TraesCS2A03G0066500	Chitin-binding, type 1
MQTL5	TraesCS2A03G0066500	Endochitinase-like superfamily
MQTL5	TraesCS2A03G0066500	Glycoside hydrolase, family 19, catalytic
MQTL5	TraesCS2A03G0066500	Glycoside hydrolase, family 19
MQTL5	TraesCS2A03G0066500	Lysozyme-like domain superfamily
MQTL5	TraesCS2A03G0066500	Chitin-binding, type 1, conserved site
MQTL5	TraesCS2A03G0066700	NFD6/NOXY2-like
MQTL5	TraesCS2A03G0068200	NAD(P)-binding domain superfamily
MQTL5	TraesCS2A03G0068200	D-isomer specific 2-hydroxyacid dehydrogenase, catalytic domain
MQTL5	TraesCS2A03G0068200	D-isomer specific 2-hydroxyacid dehydrogenase, NAD-binding domain
MQTL5	TraesCS2A03G0068200	D-isomer specific 2-hydroxyacid dehydrogenase, NAD-binding domain conserved site 1
MQTL5	TraesCS2A03G0068300	Calvin cycle protein CP12-like
MQTL5	TraesCS2A03G0068300	CP12 domain
MQTL5	TraesCS2A03G0068600	Domain of unknown function DUF4378
MQTL5	TraesCS2A03G0068600	DUF3741-associated sequence motif
MQTL5	TraesCS2A03G0068700	Polyketide synthase, type III
MQTL5	TraesCS2A03G0068700	Chalcone/stilbene synthase, C-terminal
MQTL5	TraesCS2A03G0068700	Thiolase-like
MQTL5	TraesCS2A03G0068700	Chalcone/stilbene synthase, N-terminal
MQTL5	TraesCS2A03G0068700	Chalcone/stilbene synthase, active site
MQTL5	TraesCS2A03G0069900	Pectinesterase inhibitor domain
MQTL5	TraesCS2A03G0069900	Invertase/pectin methylesterase inhibitor domain superfamily
MQTL5	TraesCS2A03G0070000	Chloramphenicol acetyltransferase-like domain superfamily
MQTL5	TraesCS2A03G0070100	Thiolase-like
MQTL5	TraesCS2A03G0070100	Thiolase
MQTL5	TraesCS2A03G0070100	Thiolase, N-terminal
MQTL5	TraesCS2A03G0070100	Thiolase, C-terminal
MQTL5	TraesCS2A03G0070100	Thiolase, conserved site
MQTL5	TraesCS2A03G0070100	Thiolase, active site
MQTL5	TraesCS2A03G0070500	Cytochrome P450 superfamily
MQTL5	TraesCS2A03G0070500	Cytochrome P450
MQTL5	TraesCS2A03G0070500	Cytochrome P450, E-class, group IV
MQTL5	TraesCS2A03G0070500	Cytochrome P450, conserved site
MQTL5	TraesCS2A03G0070600	Serpin family
MQTL5	TraesCS2A03G0070600	Serpin superfamily, domain 1
MQTL5	TraesCS2A03G0070600	Serpin superfamily, domain 2
MQTL5	TraesCS2A03G0070600	Serpin domain
MQTL5	TraesCS2A03G0070600	Serpin superfamily
MQTL5	TraesCS2A03G0071000	Isopenicillin N synthase-like, Fe(2+) 2OG dioxygenase domain
MQTL5	TraesCS2A03G0071000	Non-haem dioxygenase N-terminal domain
MQTL5	TraesCS2A03G0071000	Isopenicillin N synthase-like superfamily
MQTL5	TraesCS2A03G0071000	Oxoglutarate/iron-dependent dioxygenase
MQTL5	TraesCS2A03G0071100	Splicing factor 3B, subunit 5
MQTL5	TraesCS2A03G0071700	Subtilisin-like protease, fibronectin type-III domain
MQTL5	TraesCS2A03G0071700	Peptidase S8/S53 domain superfamily
MQTL5	TraesCS2A03G0071700	Peptidase S8/S53 domain
MQTL5	TraesCS2A03G0071700	Subtilisin-like protease
MQTL5	TraesCS2A03G0071700	Peptidase S8, subtilisin-related
MQTL5	TraesCS2A03G0071700	PA domain
MQTL5	TraesCS2A03G0071700	Peptidase S8, subtilisin, Ser-active site
MQTL5	TraesCS2A03G0071800
MQTL5	TraesCS2A03G0072000	Leucine-rich repeat domain superfamily
MQTL5	TraesCS2A03G0072300
MQTL5	TraesCS2A03G0072900	Isopenicillin N synthase-like, Fe(2+) 2OG dioxygenase domain
MQTL5	TraesCS2A03G0072900	Non-haem dioxygenase N-terminal domain
MQTL5	TraesCS2A03G0072900	Isopenicillin N synthase-like superfamily
MQTL5	TraesCS2A03G0072900	Oxoglutarate/iron-dependent dioxygenase
MQTL5	TraesCS2A03G0073500	Glycoside hydrolase superfamily
MQTL5	TraesCS2A03G0073500	Glycoside hydrolase family 1
MQTL5	TraesCS2A03G0073500	Glycosyl hydrolases family 1, N-terminal conserved site
MQTL5	TraesCS2A03G0073800	Glycoside hydrolase superfamily
MQTL5	TraesCS2A03G0073800	Glycoside hydrolase family 1
MQTL5	TraesCS2A03G0073800	Glycosyl hydrolases family 1, N-terminal conserved site
MQTL5	TraesCS2A03G0074000	Glycoside hydrolase superfamily
MQTL5	TraesCS2A03G0074000	Glycoside hydrolase family 1
MQTL5	TraesCS2A03G0074600	Protein kinase domain
MQTL5	TraesCS2A03G0074600	Protein kinase-like domain superfamily
MQTL5	TraesCS2A03G0074600	Protein kinase, ATP binding site
MQTL5	TraesCS2A03G0074700	Protein kinase domain
MQTL5	TraesCS2A03G0074700	Protein kinase-like domain superfamily
MQTL5	TraesCS2A03G0074700	Bulb-type lectin domain
MQTL5	TraesCS2A03G0074700	Bulb-type lectin domain superfamily
MQTL5	TraesCS2A03G0074700	S-locus glycoprotein domain
MQTL5	TraesCS2A03G0074700	PAN/Apple domain
MQTL5	TraesCS2A03G0074700	S-receptor-like serine/threonine-protein kinase
MQTL5	TraesCS2A03G0074700	Serine/threonine-protein kinase, active site
MQTL5	TraesCS2A03G0074700	Protein kinase, ATP binding site
MQTL5	TraesCS2A03G0075900
MQTL5	TraesCS2A03G0076600	Phytocyanin domain
MQTL5	TraesCS2A03G0076600	Phytocyanin
MQTL5	TraesCS2A03G0076600	Cupredoxin
MQTL5	TraesCS2A03G0076800	Rhomboid-like superfamily
MQTL5	TraesCS2A03G0076800	TMEM115/Pdh1/Rbl19
MQTL5	TraesCS2A03G0076900	Winged helix DNA-binding domain superfamily
MQTL5	TraesCS2A03G0076900	Proteasome component (PCI) domain
MQTL5	TraesCS2A03G0076900	Eukaryotic translation initiation factor 3 subunit M eIF3m/COP9 signalosome complex subunit 7 COPS7
MQTL5	TraesCS2A03G0076900	eIF3 subunit M, C-terminal helix domain
MQTL5	TraesCS2A03G0076900	Eukaryotic translation initiation factor 3 subunit M
MQTL5	TraesCS2A03G0078300	Protein kinase domain
MQTL5	TraesCS2A03G0078300	Protein kinase-like domain superfamily
MQTL5	TraesCS2A03G0078300	Adaptor protein Cbl, N-terminal domain superfamily
MQTL5	TraesCS2A03G0078300	Serine/threonine-protein kinase-like protein CCR3/CCR4
MQTL5	TraesCS2A03G0078300	MCAfunc domain
MQTL5	TraesCS2A03G0078300	Serine/threonine-protein kinase, active site
MQTL5	TraesCS2A03G0078300	Protein kinase, ATP binding site
MQTL5	TraesCS2A03G0078700
MQTL5	TraesCS2A03G0078800	No apical meristem-associated, C-terminal domain
MQTL5	TraesCS2A03G0078900	Amidase signature domain
MQTL5	TraesCS2A03G0078900	Amidase signature (AS) superfamily
MQTL5	TraesCS2A03G0078900	Amidase
MQTL5	TraesCS2A03G0078900	Amidase, conserved site
MQTL5	TraesCS2A03G0079000	Amidase signature domain
MQTL5	TraesCS2A03G0079000	Amidase signature (AS) superfamily
MQTL5	TraesCS2A03G0079000	Amidase
MQTL5	TraesCS2A03G0079000	Amidase, conserved site
MQTL5	TraesCS2A03G0079100	AP2/ERF domain
MQTL5	TraesCS2A03G0079100	AP2/ERF domain superfamily
MQTL5	TraesCS2A03G0079100	DNA-binding domain superfamily
MQTL5	TraesCS2A03G0079100	Ethylene-responsive transcription factor
MQTL5	TraesCS2A03G0079200	AP2/ERF domain
MQTL5	TraesCS2A03G0079200	AP2/ERF domain superfamily
MQTL5	TraesCS2A03G0079200	DNA-binding domain superfamily
MQTL5	TraesCS2A03G0079200	Ethylene-responsive transcription factor
MQTL5	TraesCS2A03G0119400
MQTL5	TraesCS2A03G0119500	RNA recognition motif domain
MQTL5	TraesCS2A03G0119500	Nucleotide-binding alpha-beta plait domain superfamily
MQTL5	TraesCS2A03G0119500	RNA-binding domain superfamily
MQTL5	TraesCS2A03G0119500	Chromatin target of PRMT1 protein, C-terminal
MQTL5	TraesCS2A03G0120300
MQTL5	TraesCS2A03G0120400
MQTL5	TraesCS2A03G0120800	Chloramphenicol acetyltransferase-like domain superfamily
MQTL5	TraesCS2A03G0120900	DYW domain
MQTL5	TraesCS2A03G0120900	Sec1-like, domain 3a
MQTL5	TraesCS2A03G0120900	Sec1-like, domain 2
MQTL5	TraesCS2A03G0120900	Sec1-like, domain 1
MQTL5	TraesCS2A03G0120900	Sec-independent protein translocase protein TatA/E
MQTL5	TraesCS2A03G0121000	WD40/YVTN repeat-like-containing domain superfamily
MQTL5	TraesCS2A03G0121000	Cleavage/polyadenylation specificity factor, A subunit, N-terminal
MQTL5	TraesCS2A03G0121000	Cleavage/polyadenylation specificity factor, A subunit, C-terminal
MQTL5	TraesCS2A03G0121300	NAD(P)-binding domain superfamily
MQTL5	TraesCS2A03G0121300	6-phosphogluconate dehydrogenase-like, C-terminal domain superfamily
MQTL5	TraesCS2A03G0121300	6-phosphogluconate dehydrogenase, domain 2
MQTL5	TraesCS2A03G0121300	6-phosphogluconate dehydrogenase, NADP-binding
MQTL5	TraesCS2A03G0121300	3-hydroxyisobutyrate dehydrogenase-like, NAD-binding domain
MQTL5	TraesCS2A03G0121300	3-hydroxyisobutyrate dehydrogenase-related
MQTL5	TraesCS2A03G0122600
MQTL5	TraesCS2A03G0122800
MQTL5	TraesCS2A03G0122900
MQTL5	TraesCS2A03G0123500	Leucine-rich repeat domain superfamily
MQTL5	TraesCS2A03G0124600	NAC domain
MQTL5	TraesCS2A03G0124600	NAC domain superfamily
MQTL5	TraesCS2A03G0124700	NAC domain
MQTL5	TraesCS2A03G0124700	NAC domain superfamily
MQTL5	TraesCS2A03G0124800	NAC domain
MQTL5	TraesCS2A03G0124800	NAC domain superfamily
MQTL5	TraesCS2A03G0125800
MQTL5	TraesCS2A03G0126800	Protein kinase-like domain superfamily
MQTL5	TraesCS2A03G0126800	Serine/threonine-protein kinase-like protein CCR3/CCR4
MQTL5	TraesCS2A03G0133800	UDP-glucuronosyl/UDP-glucosyltransferase
MQTL5	TraesCS2A03G0133800	UDP-glycosyltransferase family, conserved site
MQTL5	TraesCS2A03G0134300	Protein kinase domain
MQTL5	TraesCS2A03G0134300	Protein kinase-like domain superfamily
MQTL5	TraesCS2A03G0134300	Leucine-rich repeat
MQTL5	TraesCS2A03G0134300	Leucine-rich repeat domain superfamily
MQTL5	TraesCS2A03G0134300	Leucine-rich repeat-containing N-terminal, plant-type
MQTL5	TraesCS2A03G0134300	Leucine-rich repeat, typical subtype
MQTL5	TraesCS2A03G0134300	Serine/threonine-protein kinase, active site
MQTL5	TraesCS2A03G0134900	INO80 complex, subunit Ies6
MQTL5	TraesCS2A03G0134900	Vps72/YL1, C-terminal
MQTL5	TraesCS2A03G0135000	Papain-like cysteine peptidase superfamily
MQTL5	TraesCS2A03G0135000	Cathepsin propeptide inhibitor domain (I29)
MQTL5	TraesCS2A03G0135000	Papain-like cysteine endopeptidase
MQTL5	TraesCS2A03G0135000	Peptidase C1A
MQTL5	TraesCS2A03G0135000	Peptidase C1A, papain C-terminal
MQTL5	TraesCS2A03G0135000	Cysteine-rich transmembrane CYSTM domain
MQTL5	TraesCS2A03G0135000	Cysteine peptidase, cysteine active site
MQTL5	TraesCS2A03G0136100	NAD(P)-binding domain superfamily
MQTL5	TraesCS2A03G0136100	Alcohol dehydrogenase-like, C-terminal
MQTL5	TraesCS2A03G0136100	GroES-like superfamily
MQTL5	TraesCS2A03G0136100	Medium-chain dehydrogenase/reductase
MQTL5	TraesCS2A03G0136100	Oxidoreductase, N-terminal domain
MQTL5	TraesCS2A03G0136100	Polyketide synthase, enoylreductase domain
MQTL5	TraesCS2A03G0136200	NAD(P)-binding domain superfamily
MQTL5	TraesCS2A03G0136200	Alcohol dehydrogenase-like, C-terminal
MQTL5	TraesCS2A03G0136200	GroES-like superfamily
MQTL5	TraesCS2A03G0136200	Medium-chain dehydrogenase/reductase
MQTL5	TraesCS2A03G0136200	Oxidoreductase, N-terminal domain
MQTL5	TraesCS2A03G0136200	Polyketide synthase, enoylreductase domain
MQTL5	TraesCS2A03G0136400	UDP-glucuronosyl/UDP-glucosyltransferase
MQTL5	TraesCS2A03G0136400	UDP-glycosyltransferase family, conserved site
MQTL5	TraesCS2A03G0136500	Alpha/Beta hydrolase fold
MQTL5	TraesCS2A03G0136500	Peptidase S10, serine carboxypeptidase
MQTL5	TraesCS2A03G0136500	Serine carboxypeptidase, serine active site
MQTL5	TraesCS2A03G0137000	Protein of unknown function DUF2045
MQTL5	TraesCS2A03G0137100	FAD/NAD(P)-binding domain superfamily
MQTL5	TraesCS2A03G0137100	FAD-dependent glycerol-3-phosphate dehydrogenase
MQTL5	TraesCS2A03G0137100	Alpha-glycerophosphate oxidase, C-terminal domain superfamily
MQTL5	TraesCS2A03G0137100	FAD dependent oxidoreductase
MQTL5	TraesCS2A03G0137100	Alpha-glycerophosphate oxidase, C-terminal
MQTL5	TraesCS2A03G0206900	Homeobox-like domain superfamily
MQTL5	TraesCS2A03G0206900	Homeobox domain
MQTL5	TraesCS2A03G0206900	WUSCHEL-related homeobox 11-like
MQTL5	TraesCS2A03G0208100	NAC domain
MQTL5	TraesCS2A03G0208100	NAC domain superfamily
MQTL5	TraesCS2A03G0208200	NAC domain
MQTL5	TraesCS2A03G0208200	NAC domain superfamily
MQTL5	TraesCS2A03G0208400	NAC domain
MQTL5	TraesCS2A03G0208400	NAC domain superfamily
MQTL5	TraesCS2A03G0210200	NAC domain
MQTL5	TraesCS2A03G0210200	NAC domain superfamily
MQTL6	TraesCS2D03G0273800	GT29-like superfamiliy
MQTL6	TraesCS2D03G0273800	Glycosyl transferase family 29
MQTL6	TraesCS2D03G0273800	Sialyltransferase-like protein 1/5
MQTL6	TraesCS2D03G0274200	P-loop containing nucleoside triphosphate hydrolase
MQTL6	TraesCS2D03G0274200	AAA+ ATPase domain
MQTL6	TraesCS2D03G0274200	ABC transporter-like, ATP-binding domain
MQTL6	TraesCS2D03G0274200	ABC transporter type 1, transmembrane domain
MQTL6	TraesCS2D03G0274200	ABC transporter C family, six-transmembrane helical domain 2
MQTL6	TraesCS2D03G0274200	ABC transporter type 1, transmembrane domain superfamily
MQTL6	TraesCS2D03G0274200	ABC transporter C family, six-transmembrane helical domain 1
MQTL6	TraesCS2D03G0274200	ABC transporter-like, conserved site
MQTL6	TraesCS2D03G0274700
MQTL6	TraesCS2D03G0274900	Thioredoxin-like superfamily
MQTL6	TraesCS2D03G0274900	Glutaredoxin
MQTL6	TraesCS2D03G0275000	Zinc finger, GRF-type
MQTL6	TraesCS2D03G0275100	F-box associated interaction domain
MQTL6	TraesCS2D03G0276100	Armadillo-like helical
MQTL6	TraesCS2D03G0276100	Armadillo-type fold
MQTL6	TraesCS2D03G0276100	Thioredoxin-like superfamily
MQTL6	TraesCS2D03G0276100	Condensin complex subunit 1, C-terminal
MQTL6	TraesCS2D03G0276100	HEAT repeat associated with sister chromatid cohesion protein
MQTL6	TraesCS2D03G0276100	Condensin subunit 1
MQTL6	TraesCS2D03G0276100	Condensin complex subunit 1, N-terminal
MQTL6	TraesCS2D03G0285000	Alpha/Beta hydrolase fold
MQTL6	TraesCS2D03G0285000	Peptidase S10, serine carboxypeptidase
MQTL6	TraesCS2D03G0285000	Serine carboxypeptidase, serine active site
MQTL6	TraesCS2D03G0285000	Serine carboxypeptidases, histidine active site
MQTL6	TraesCS2D03G0286100
MQTL6	TraesCS2D03G0286500	CobN/magnesium chelatase
MQTL6	TraesCS2D03G0286500	MQTL6
MQTL6	TraesCS2D03G0286500	Magnesium chelatase, subunit H, N-terminal
MQTL6	TraesCS2D03G0286900
MQTL6	TraesCS2D03G0287100	Choline transporter-like
MQTL6	TraesCS2D03G0287800	Phosphoglycolate phosphatase-like, domain 2
MQTL6	TraesCS2D03G0288100	Thioredoxin-like superfamily
MQTL6	TraesCS2D03G0288100	Gnk2-homologous domain
MQTL6	TraesCS2D03G0288600	P-loop containing nucleoside triphosphate hydrolase
MQTL6	TraesCS2D03G0288600	AAA+ ATPase domain
MQTL6	TraesCS2D03G0288600	Clp ATPase, C-terminal
MQTL6	TraesCS2D03G0288600	ATPase, AAA-type, core
MQTL6	TraesCS2D03G0288600	ClpA/ClpB, AAA lid domain
MQTL6	TraesCS2D03G0288600	ClpA/B family
MQTL6	TraesCS2D03G0698800	Protein kinase domain
MQTL6	TraesCS2D03G0698800	Protein kinase-like domain superfamily
MQTL6	TraesCS2D03G0698800	Serine/threonine-protein kinase, active site
MQTL6	TraesCS2D03G0698800	Protein kinase, ATP binding site
MQTL6	TraesCS2D03G0699700	DNA-directed RNA polymerases I, II, and III subunit RPABC4
MQTL6	TraesCS2D03G0699700	RNA polymerase archaeal subunit P/eukaryotic subunit RPABC4
MQTL6	TraesCS2D03G0699700	RNA polymerase subunit RPABC4/transcription elongation factor Spt4
MQTL6	TraesCS2D03G0700000
MQTL8	TraesCS2A02G150600	NAF/FISL domain
MQTL8	TraesCS2A02G150600	Serine/threonine-protein kinase, active site
MQTL8	TraesCS2A02G527600	Glycosyl transferase, family 8
MQTL8	TraesCS2A02G527600	Nucleotide-diphospho-sugar transferases
MQTL8	TraesCS2A02G527600	Plant galacturonosyltransferase GAUT
MQTL8	TraesCS2A02G527100	S1/P1 nuclease
MQTL8	TraesCS2A02G526300	Basic-leucine zipper domain
MQTL8	TraesCS2A02G526300	Transcription factor TGA like domain
MQTL8	TraesCS2A02G528700	DNA double-strand break repair protein Mre11
MQTL8	TraesCS2A02G528700	Mre11, capping domain
MQTL8	TraesCS2A02G528700	Calcineurin-like phosphoesterase domain, ApaH type
MQTL8	TraesCS2A02G526900	BTB/POZ domain
MQTL8	TraesCS2A02G526900	SKP1/BTB/POZ domain superfamily
MQTL8	TraesCS2A02G526900	NPH3 domain
MQTL8	TraesCS2A02G526900	NPH3/RPT2-like family
MQTL8	TraesCS2A02G150400	DnaJ domain
MQTL8	TraesCS2A02G526800	Zinc finger, RING-type
MQTL8	TraesCS2A02G526800	E3 ubiquitin ligase RBR family
MQTL8	TraesCS2A02G526100	EPIDERMAL PATTERNING FACTOR-like protein
MQTL8	TraesCS2A02G527000	Zinc finger, RING-type
MQTL8	TraesCS2A02G527000	IBR domain
MQTL8	TraesCS2A02G528400	Plant antimicrobial peptide
MQTL9	TraesCS5A03G0751000	Photosystem II PsbK
MQTL9	TraesCS5A03G0751000	Photosystem II PsbK superfamily
MQTL9	TraesCS5A03G0751300	Zinc finger, RING-type
MQTL9	TraesCS5A03G0751300	Zinc finger, RING/FYVE/PHD-type
MQTL9	TraesCS5A03G0751300	RING-H2 finger protein ATL10/ATL75-79-like
MQTL9	TraesCS5A03G0751600	Basic-leucine zipper domain
MQTL9	TraesCS5A03G0751600	Basic-leucine zipper domain superfamily
MQTL9	TraesCS5A03G0751600	RF2-like transcription factor, bZIP domain
MQTL9	TraesCS5A03G0599100	Myb/SANT-like domain
MQTL9	TraesCS5A03G0751100	Zinc finger, RING-type
MQTL9	TraesCS5A03G0751100	Zinc finger, RING/FYVE/PHD-type
MQTL9	TraesCS5A03G0783800	Chlorophyll A-B binding protein, plant and chromista
MQTL9	TraesCS5A03G0783800	Chlorophyll A-B binding protein
MQTL9	TraesCS5A03G0782600	Domain of unknown function DUF1618
MQTL9	TraesCS5A03G0782000	Chloramphenicol acetyltransferase-like domain superfamily
MQTL9	TraesCS5A03G0782000	O-acyltransferase WSD1-like
MQTL9	TraesCS5A03G0782000	O-acyltransferase WSD1, C-terminal
MQTL9	TraesCS5A03G0782000	O-acyltransferase, WSD1-like, N-terminal
MQTL9	TraesCS5A03G0749700	Alpha/Beta hydrolase fold
MQTL9	TraesCS5A03G0749700	Peptidase S10, serine carboxypeptidase
MQTL9	TraesCS5A03G0749700	Serine carboxypeptidases, histidine active site
MQTL9	TraesCS5A03G0781900	Protein of unknown function DUF6598
MQTL9	TraesCS5A03G0781900	Thaumatin family
MQTL9	TraesCS5A03G0599900
MQTL9	TraesCS5A03G0148000	Palmitoyltransferase, DHHC domain
MQTL9	TraesCS5A03G0148000	Pyridoxine kinase
MQTL9	TraesCS5A03G0148000	Pyridoxamine kinase/Phosphomethylpyrimidine kinase
MQTL9	TraesCS5A03G0750200	Cytochrome P450 superfamily
MQTL9	TraesCS5A03G0750200	Cytochrome P450
MQTL9	TraesCS5A03G0750200	Cytochrome P450, E-class, group I
MQTL9	TraesCS5A03G0750200	Cytochrome P450, conserved site
MQTL9	TraesCS5A03G0782100	Chloramphenicol acetyltransferase-like domain superfamily
MQTL9	TraesCS5A03G0782100	O-acyltransferase WSD1-like
MQTL9	TraesCS5A03G0782100	O-acyltransferase WSD1, C-terminal
MQTL9	TraesCS5A03G0782100	O-acyltransferase, WSD1-like, N-terminal
MQTL9	TraesCS5A03G0617700	PH-like domain superfamily
MQTL9	TraesCS5A03G0617700	GRAM domain
MQTL9	TraesCS5A03G0617700	GEM-like protein
MQTL9	TraesCS5A03G0781100	Protein kinase domain
MQTL9	TraesCS5A03G0781100	Protein kinase-like domain superfamily
MQTL9	TraesCS5A03G0781100	Serine/threonine-protein kinase, active site
MQTL9	TraesCS5A03G0782400	Chloramphenicol acetyltransferase-like domain superfamily
MQTL9	TraesCS5A03G0782400	O-acyltransferase WSD1-like
MQTL9	TraesCS5A03G0782400	O-acyltransferase WSD1, C-terminal
MQTL9	TraesCS5A03G0782400	O-acyltransferase, WSD1-like, N-terminal
MQTL9	TraesCS5A03G0617500	Cyclin, C-terminal domain
MQTL9	TraesCS5A03G0617500	Cyclin
MQTL9	TraesCS5A03G0617500	Cyclin, N-terminal
MQTL9	TraesCS5A03G0617500	Cyclin-like superfamily
MQTL9	TraesCS5A03G0617500	Cyclin-like domain
MQTL10	TraesCS5B03G0183200	B3 DNA binding domain
MQTL10	TraesCS5B03G0183200	DNA-binding pseudobarrel domain superfamily
MQTL10	TraesCS5B03G0183200	B3 domain-containing protein REM16-like
MQTL10	TraesCS5B03G0183500	B3 DNA binding domain
MQTL10	TraesCS5B03G0183500	DNA-binding pseudobarrel domain superfamily
MQTL10	TraesCS5B03G0183500	B3 domain-containing protein REM16-like
MQTL10	TraesCS5B03G0183600
MQTL10	TraesCS5B03G0183900	Tetratricopeptide-like helical domain superfamily
MQTL10	TraesCS5B03G0183900	Pentatricopeptide repeat
MQTL10	TraesCS5B03G0184500	P-loop containing nucleoside triphosphate hydrolase
MQTL10	TraesCS5B03G0184500	Kinesin motor domain superfamily
MQTL10	TraesCS5B03G0184500	Yippee family
MQTL10	TraesCS5B03G0184500	Kinesin-like protein KIF15/KIN-12
MQTL10	TraesCS5B03G0184500	Kinesin motor domain, conserved site
MQTL10	TraesCS5B03G0184700	Domain unknown function DUF295
MQTL10	TraesCS5B03G0184900	Phosphoribosyltransferase domain
MQTL10	TraesCS5B03G0184900	Phosphoribosyltransferase-like
MQTL10	TraesCS5B03G0184900	Adenine phosphoribosyl transferase
MQTL10	TraesCS5B03G0185000	Helix-loop-helix DNA-binding domain superfamily
MQTL10	TraesCS5B02G271500	NAD-dependent epimerase/dehydratase
MQTL10	TraesCS5B02G271600	Tetrapyrrole biosynthesis, uroporphyrinogen III synthase
MQTL10	TraesCS5B02G271200	Cytochrome P450
MQTL11	TraesCS5B03G0183200	B3 DNA binding domain
MQTL11	TraesCS5B03G0183200	DNA-binding pseudobarrel domain superfamily
MQTL11	TraesCS5B03G0183200	B3 domain-containing protein REM16-like
MQTL11	TraesCS5B03G1275300	MICOS complex subunit Mic10
MQTL11	TraesCS5B03G0184500	P-loop containing nucleoside triphosphate hydrolase
MQTL11	TraesCS5B03G0184500	Kinesin motor domain superfamily
MQTL11	TraesCS5B03G0184500	Kinesin motor domain
MQTL11	TraesCS5B03G0184500	Kinesin-like protein KIF15/KIN-12
MQTL11	TraesCS5B03G0184500	Kinesin motor domain, conserved site
MQTL11	TraesCS5B03G0183600
MQTL11	TraesCS5B03G1277900	Leucine-rich repeat domain superfamily
MQTL11	TraesCS5B03G1277900	Leucine-rich repeat-containing N-terminal, plant-type
MQTL11	TraesCS5B03G1277900	Serralysin-like metalloprotease, C-terminal
MQTL11	TraesCS5B03G1278400	Leucine-rich repeat
MQTL11	TraesCS5B03G1278400	Leucine-rich repeat domain superfamily
MQTL11	TraesCS5B03G1278400	Leucine-rich repeat-containing N-terminal, plant-type
MQTL11	TraesCS5B03G1278400	Serralysin-like metalloprotease, C-terminal
MQTL11	TraesCS5B03G1278400	Leucine-rich repeat, typical subtype
MQTL11	TraesCS5B03G0185000	Helix-loop-helix DNA-binding domain superfamily
MQTL11	TraesCS5B03G0185000	Myc-type, basic helix-loop-helix (bHLH) domain
MQTL11	TraesCS5B03G1275800	F-box-like domain superfamily
MQTL11	TraesCS5B03G1278500	Leucine-rich repeat domain superfamily
MQTL11	TraesCS5B03G1279900	Serralysin-like metalloprotease, C-terminal
MQTL11	TraesCS5B03G1275500	C2 domain
MQTL11	TraesCS5B03G1275500	C2 domain superfamily
MQTL11	TraesCS5B03G1275500	Phospholipase D/Transphosphatidylase
MQTL11	TraesCS5B03G1275500	Membrane insertase YidC/Oxa1, C-terminal
MQTL11	TraesCS5B03G1275500	Phospholipase D, C-terminal
MQTL11	TraesCS5B03G1275500	Phospholipase D, plant
MQTL11	TraesCS5B03G1278800	GAF-like domain superfamily
MQTL11	TraesCS5B03G1278800	GAF domain
MQTL11	TraesCS5B03G1274400	F-box-like domain superfamily
MQTL11	TraesCS5B03G1274400	F-box domain
MQTL11	TraesCS5B03G0183500	B3 DNA binding domain
MQTL11	TraesCS5B03G0183500	DNA-binding pseudobarrel domain superfamily
MQTL11	TraesCS5B03G0183500	B3 domain-containing protein REM16-like
MQTL11	TraesCS5B03G0184900	Phosphoribosyltransferase domain
MQTL11	TraesCS5B03G0184900	Phosphoribosyltransferase-like
MQTL11	TraesCS5B03G0184900	Adenine phosphoribosyl transferase
MQTL11	TraesCS5B03G1274600
MQTL11	TraesCS5B03G0183900	Tetratricopeptide-like helical domain superfamily
MQTL11	TraesCS5B03G0183900	Pentatricopeptide repeat
MQTL12	TraesCS6A02G376000	EGF-type aspartate/asparagine hydroxylation site
MQTL12	TraesCS6A02G000700	Heat shock chaperonin-binding
MQTL12	TraesCS6A02G003100	Transferase
MQTL12	TraesCS6A02G003200	Thioredoxin domain
MQTL12	TraesCS6A02G376300	Multi antimicrobial extrusion protein
MQTL12	TraesCS6A02G001100	Disulphide isomerase
MQTL12	TraesCS6A02G377400	Rho termination factor, N-terminal
MQTL12	TraesCS6A02G377700	Protein kinase domain
MQTL12	TraesCS6A02G376005	EGF-type aspartate/asparagine hydroxylation site
MQTL12	TraesCS6A02G376005	EGF-like calcium-binding, conserved site
MQTL12	TraesCS6A02G376200	Protein kinase domain
MQTL12	TraesCS6A02G001800	Protein kinase domain
MQTL12	TraesCS6A02G002700	GDSL lipase/esterase
MQTL12	TraesCS6A02G003300	Armadillo
MQTL12	TraesCS6A02G002400	Amino acid transporter, transmembrane domain
MQTL12	TraesCS6A02G001900	Serine/threonine-protein kinase, active site
MQTL12	TraesCS6A02G001900	Leucine-rich repeat domain superfamily
MQTL13	TraesCS6A03G0333600	P-loop containing nucleoside triphosphate hydrolase
MQTL13	TraesCS6A03G0333600	AAA+ ATPase domain
MQTL13	TraesCS6A03G0333600	ABC transporter-like, ATP-binding domain
MQTL13	TraesCS6A03G0333600	ABC-2 type transporter
MQTL13	TraesCS6A03G0333600	ABC transporter family G domain
MQTL13	TraesCS6A03G0333600	ABC transporter-like, conserved site
MQTL13	TraesCS6A03G0347900	Protein kinase domain
MQTL13	TraesCS6A03G0347900	Protein kinase-like domain superfamily
MQTL13	TraesCS6A03G0347900	Serine/threonine-protein kinase, active site
MQTL13	TraesCS6A03G0348000	Nucleophile aminohydrolases, N-terminal
MQTL13	TraesCS6A03G0348000	Proteasome, subunit alpha/beta
MQTL13	TraesCS6A03G0348000	Proteasome B-type subunit
MQTL13	TraesCS6A03G0348000	Proteasome beta 3 subunit
MQTL13	TraesCS6A03G0348000	Proteasome beta-type subunit, conserved site
MQTL13	TraesCS6A03G0348100	Zinc finger C2H2-type
MQTL13	TraesCS6A03G0348100	Zinc finger C2H2 superfamily
MQTL13	TraesCS6A03G0348100	Zinc finger protein 3-like
MQTL13	TraesCS6A03G0348200	Alpha/Beta hydrolase fold
MQTL13	TraesCS6A03G0348200	Chlorophyllase
MQTL13	TraesCS6A03G0348300	NAC domain
MQTL13	TraesCS6A03G0348300	NAC domain superfamily
MQTL13	TraesCS6A03G0348500	SANT/Myb domain
MQTL13	TraesCS6A03G0348500	Homeobox-like domain superfamily
MQTL13	TraesCS6A03G0348500	Signal transduction response regulator, receiver domain
MQTL13	TraesCS6A03G0348500	Two-component response regulator ARR-like
MQTL13	TraesCS6A03G0348500	Myb domain, plants
MQTL13	TraesCS6A03G0348500	CheY-like superfamily
MQTL13	TraesCS6A03G0348500	Response regulator B-type, plant
MQTL13	TraesCS6A03G0348500	Myb domain
MQTL13	TraesCS6A03G0407900	Protein kinase domain
MQTL13	TraesCS6A03G0407900	Protein kinase-like domain superfamily
MQTL13	TraesCS6A03G0407900	Leucine-rich repeat
MQTL13	TraesCS6A03G0407900	Leucine-rich repeat domain superfamily
MQTL13	TraesCS6A03G0407900	Serine-threonine/tyrosine-protein kinase, catalytic domain
MQTL13	TraesCS6A03G0407900	Leucine-rich repeat, typical subtype
MQTL13	TraesCS6A03G0407900	Serine/threonine-protein kinase, active site
MQTL13	TraesCS6A03G0407900	Protein kinase, ATP binding site
MQTL13	TraesCS6A03G0408700	Nse4/EID family
MQTL13	TraesCS6A03G0408700	Non-structural maintenance of chromosome element 4, C-terminal
MQTL13	TraesCS6A03G0409000
MQTL13	TraesCS6A03G0411900
MQTL13	TraesCS6A03G0412400	Armadillo-like helical
MQTL13	TraesCS6A03G0412400	Armadillo-type fold
MQTL13	TraesCS6A03G0412400	Sec7 domain
MQTL13	TraesCS6A03G0412400	Sec7, C-terminal domain superfamily
MQTL13	TraesCS6A03G0412400	Mon2/Sec7/BIG1-like, HUS domain
MQTL13	TraesCS6A03G0412400	Mon2, C-terminal
MQTL13	TraesCS6A03G0412400	Mon2/Sec7/BIG1-like, HDS
MQTL13	TraesCS6A03G0412400	Sec7/BIG1-like, C-terminal domain
MQTL13	TraesCS6A03G0412400	Mon2/Sec7/BIG1-like, dimerisation and cyclophilin-binding domain
MQTL13	TraesCS6A03G0412400	Sec7 domain superfamily
MQTL13	TraesCS6A03G0412800
MQTL13	TraesCS6A03G0421700	Basic-leucine zipper domain
MQTL13	TraesCS6A03G0421700	Basic-leucine zipper domain superfamily
MQTL13	TraesCS6A03G0421700	Basic leucine zipper 8/43
MQTL13	TraesCS6A03G0422000	P-loop containing nucleoside triphosphate hydrolase
MQTL13	TraesCS6A03G0422100	Biogenesis of lysosome-related organelles complex-1, subunit 2
MQTL13	TraesCS6A03G0422500	Serine aminopeptidase, S33
MQTL13	TraesCS6A03G0422500	Alpha/Beta hydrolase fold
MQTL13	TraesCS6A03G0422600
MQTL13	TraesCS6A03G0423000	FAD/NAD(P)-binding domain superfamily
MQTL13	TraesCS6A03G0423000	ArfGAP domain superfamily
MQTL13	TraesCS6A03G0429300	NAD(P)-binding domain superfamily
MQTL13	TraesCS6A03G0429300	Alcohol dehydrogenase-like, N-terminal
MQTL13	TraesCS6A03G0429300	Alcohol dehydrogenase-like, C-terminal
MQTL13	TraesCS6A03G0429300	GroES-like superfamily
MQTL13	TraesCS6A03G0429300	Cinnamyl alcohol dehydrogenase-like
MQTL13	TraesCS6A03G0429300	Polyketide synthase, enoylreductase domain
MQTL13	TraesCS6A03G0429300	Alcohol dehydrogenase, zinc-type, conserved site
MQTL13	TraesCS6A03G0430300	Uncharacterised protein family UPF0047, YjbQ
MQTL13	TraesCS6A03G0430300	VQ_8/17/18/20/21/25
MQTL13	TraesCS6A03G0430400	PLC-like phosphodiesterase, TIM beta/alpha-barrel domain superfamily
MQTL13	TraesCS6A03G0430400	Glycerophosphodiester phosphodiesterase domain
MQTL13	TraesCS6A03G0430500	Unknown
MQTL13	TraesCS6A03G0430600	Exostosin-like
MQTL13	TraesCS6A03G0430600	Exostosin, GT47 domain
MQTL14	TraesCS7A03G0119200	Tetratricopeptide-like helical domain superfamily
MQTL14	TraesCS7A03G0119200	Pentatricopeptide repeat
MQTL14	TraesCS7A03G0119600	Peptidase family A1 domain
MQTL14	TraesCS7A03G0119600	Aspartic peptidase A1 family
MQTL14	TraesCS7A03G0119600	Aspartic peptidase domain superfamily
MQTL14	TraesCS7A03G0119600	Xylanase inhibitor, C-terminal
MQTL14	TraesCS7A03G0119600	Xylanase inhibitor, N-terminal
MQTL14	TraesCS7A03G0119700	Tetratricopeptide-like helical domain superfamily
MQTL14	TraesCS7A03G0119700	Pentatricopeptide repeat
MQTL14	TraesCS7A03G0119900
MQTL14	TraesCS7A03G0120300
MQTL14	TraesCS7A03G0120500
MQTL14	TraesCS7A03G0120800
MQTL14	TraesCS7A03G0120900	Tetratricopeptide-like helical domain superfamily
MQTL14	TraesCS7A03G0120900	Pentatricopeptide repeat
MQTL14	TraesCS7A03G0120900	Pentatricopeptide repeat-containing protein, plant
MQTL14	TraesCS7A03G0120900	E motif
MQTL14	TraesCS7A03G0121000	Oligopeptide transporter, OPT superfamily
MQTL14	TraesCS7A03G0121000	Tetrapeptide transporter, OPT1/isp4
MQTL14	TraesCS7A03G0121100	Oligopeptide transporter, OPT superfamily
MQTL14	TraesCS7A03G0121100	Tetrapeptide transporter, OPT1/isp4
MQTL14	TraesCS7A03G0121200	Late embryogenesis abundant protein, LEA_1 subgroup
MQTL14	TraesCS7A03G0123000	Zinc finger, RING-type
MQTL14	TraesCS7A03G0123000	Zinc finger, RING/FYVE/PHD-type
MQTL14	TraesCS7A03G0123000	E3 ubiquitin-protein ligase BIG BROTHER
MQTL14	TraesCS7A03G0123000	Zinc finger, RING-H2-type
MQTL14	TraesCS7A03G0156800	Leucine-rich repeat domain superfamily
MQTL14	TraesCS7A03G0156800	P-loop containing nucleoside triphosphate hydrolase
MQTL14	TraesCS7A03G0156800	Winged helix-like DNA-binding domain superfamily
MQTL14	TraesCS7A03G0156800	Rx, N-terminal
MQTL14	TraesCS7A03G0156800	Disease resistance protein, plants
MQTL14	TraesCS7A03G0156800	Apoptotic protease-activating factors, helical domain
MQTL14	TraesCS7A03G0156800	NB-ARC
MQTL14	TraesCS7A03G0157400	Glycoside hydrolase superfamily
MQTL14	TraesCS7A03G0157400	Glycoside hydrolase family 17, plant
MQTL14	TraesCS7A03G0157400	Glycoside hydrolase family 17
MQTL14	TraesCS7A03G0157900	MFS transporter superfamily
MQTL14	TraesCS7A03G0157900	Major facilitator, sugar transporter-like
MQTL14	TraesCS7A03G0157900	Major facilitator superfamily domain
MQTL14	TraesCS7A03G0158300	Bacterial/plant glycogen synthase
MQTL14	TraesCS7A03G0158300	Starch synthase, catalytic domain
MQTL14	TraesCS7A03G0158300	Glycosyl transferase, family 1
MQTL14	TraesCS7A03G0158600
MQTL14	TraesCS7A03G0173700	Uncharacterized protein At4g22758-like
MQTL14	TraesCS7A03G0173800
MQTL14	TraesCS7A03G0175400	Pectinesterase inhibitor domain
MQTL14	TraesCS7A03G0175400	Invertase/pectin methylesterase inhibitor domain superfamily
MQTL14	TraesCS7A03G0175800	Cornichon
MQTL14	TraesCS7A03G0176300	Ubiquitin-like domain superfamily
MQTL14	TraesCS7A03G0176300	UBX domain
MQTL15	TraesCS7B03G0126400	Protein kinase domain
MQTL15	TraesCS7B03G0126400	Protein kinase-like domain superfamily
MQTL15	TraesCS7B03G0126400	Serine-threonine/tyrosine-protein kinase, catalytic domain
MQTL15	TraesCS7B03G0126400	PB1 domain
MQTL15	TraesCS7B03G0126400	Serine/threonine-protein kinase, active site
MQTL15	TraesCS7B03G0126400	Protein kinase, ATP binding site
MQTL15	TraesCS7B03G0126500	SANT/Myb domain
MQTL15	TraesCS7B03G0126500	Homeobox-like domain superfamily
MQTL15	TraesCS7B03G0126500	Myb domain
MQTL15	TraesCS7B03G0126600	FAD/NAD(P)-binding domain superfamily
MQTL15	TraesCS7B03G0126600	FAD dependent oxidoreductase
MQTL15	TraesCS7B03G0128200	Bromodomain-like superfamily
MQTL15	TraesCS7B03G0128200	30s ribosomal protein S13, C-terminal
MQTL15	TraesCS7B03G0128200	Ribosomal protein S13-like, H2TH
MQTL16	TraesCS7D03G0035800	Pectin lyase fold/virulence factor
MQTL16	TraesCS7D03G0035800	Pectin lyase fold
MQTL16	TraesCS7D03G0035800	Glycoside hydrolase, family 28
MQTL16	TraesCS7D03G0035800	Parallel beta-helix repeat
MQTL16	TraesCS7D03G0036500	WAT1-related protein
MQTL16	TraesCS7D03G0036500	EamA domain
MQTL16	TraesCS7D03G0036700	SKP1/BTB/POZ domain superfamily
MQTL16	TraesCS7D03G0036700	S-phase kinase-associated protein 1
MQTL16	TraesCS7D03G0036700	SKP1 component, POZ domain
MQTL16	TraesCS7D03G0036700	SKP1 component, dimerisation
MQTL16	TraesCS7D03G0036700	SKP1-like, dimerisation domain superfamily
MQTL16	TraesCS7D03G0036700	S-phase kinase-associated protein 1-like
MQTL16	TraesCS7D03G0037200	Peptidyl-tRNA hydrolase superfamily
MQTL16	TraesCS7D03G0037200	Aspartic peptidase domain superfamily
MQTL16	TraesCS7D03G0037200	Xylanase inhibitor, C-terminal
MQTL16	TraesCS7D03G0037200	Xylanase inhibitor, N-terminal
MQTL16	TraesCS7D03G0037500	Leucine-rich repeat domain superfamily
MQTL16	TraesCS7D03G0037500	P-loop containing nucleoside triphosphate hydrolase
MQTL16	TraesCS7D03G0037500	Winged helix-like DNA-binding domain superfamily
MQTL16	TraesCS7D03G0037500	Rx, N-terminal
MQTL16	TraesCS7D03G0037500	Disease resistance protein, plants
MQTL16	TraesCS7D03G0037500	Apoptotic protease-activating factors, helical domain
MQTL16	TraesCS7D03G0037500	NB-ARC
MQTL16	TraesCS7D03G0037600	P-loop containing nucleoside triphosphate hydrolase
MQTL16	TraesCS7D03G0037600	Winged helix-like DNA-binding domain superfamily
MQTL16	TraesCS7D03G0037600	Rx, N-terminal
MQTL16	TraesCS7D03G0037600	Disease resistance protein, plants
MQTL16	TraesCS7D03G0037600	Apoptotic protease-activating factors, helical domain
MQTL16	TraesCS7D03G0037600	NB-ARC
MQTL16	TraesCS7D03G0038000	Leucine-rich repeat
MQTL16	TraesCS7D03G0038000	Leucine-rich repeat domain superfamily
MQTL16	TraesCS7D03G0038000	P-loop containing nucleoside triphosphate hydrolase
MQTL16	TraesCS7D03G0038000	Winged helix-like DNA-binding domain superfamily
MQTL16	TraesCS7D03G0038000	Rx, N-terminal
MQTL16	TraesCS7D03G0038000	Disease resistance protein, plants
MQTL16	TraesCS7D03G0038000	Apoptotic protease-activating factors, helical domain
MQTL16	TraesCS7D03G0038000	NB-ARC
MQTL16	TraesCS7D03G0038400	Leucine-rich repeat
MQTL16	TraesCS7D03G0038400	Leucine-rich repeat domain superfamily
MQTL16	TraesCS7D03G0038400	P-loop containing nucleoside triphosphate hydrolase
MQTL16	TraesCS7D03G0038400	Winged helix-like DNA-binding domain superfamily
MQTL16	TraesCS7D03G0038400	Rx, N-terminal
MQTL16	TraesCS7D03G0038400	Disease resistance protein, plants
MQTL16	TraesCS7D03G0038400	Rmd5, degenerated RING (dRING) finger
MQTL16	TraesCS7D03G0038400	NB-ARC
MQTL16	TraesCS7D03G0038900	P-loop containing nucleoside triphosphate hydrolase
MQTL16	TraesCS7D03G0038900	Rx, N-terminal
MQTL16	TraesCS7D03G0038900	Disease resistance protein, plants
MQTL16	TraesCS7D03G0038900	NB-ARC
MQTL16	TraesCS7D03G0039100	Leucine-rich repeat domain superfamily
MQTL16	TraesCS7D03G0039100	P-loop containing nucleoside triphosphate hydrolase
MQTL16	TraesCS7D03G0039100	Winged helix-like DNA-binding domain superfamily
MQTL16	TraesCS7D03G0039100	Rx, N-terminal
MQTL16	TraesCS7D03G0039100	Disease resistance protein, plants
MQTL16	TraesCS7D03G0039100	Apoptotic protease-activating factors, helical domain
MQTL16	TraesCS7D03G0039100	NB-ARC
MQTL16	TraesCS7D03G0107300
MQTL16	TraesCS7D03G0107900
MQTL16	TraesCS7D03G0108000	Peptidase family A1 domain
MQTL16	TraesCS7D03G0108000	Aspartic peptidase A1 family
MQTL16	TraesCS7D03G0108000	Aspartic peptidase domain superfamily
MQTL16	TraesCS7D03G0108000	DAD/Ost2
MQTL16	TraesCS7D03G0108000	Xylanase inhibitor, N-terminal
MQTL16	TraesCS7D03G0108300	Peptidase family A1 domain
MQTL16	TraesCS7D03G0108300	Aspartic peptidase A1 family
MQTL16	TraesCS7D03G0108300	Aspartic peptidase domain superfamily
MQTL16	TraesCS7D03G0108300	Xylanase inhibitor, C-terminal
MQTL16	TraesCS7D03G0108300	Xylanase inhibitor, N-terminal
MQTL16	TraesCS7D03G0108400	Tetratricopeptide-like helical domain superfamily
MQTL16	TraesCS7D03G0108400	Pentatricopeptide repeat
MQTL16	TraesCS7D03G0109000
