# Supplementary material for: Meta-QTL analysis and identification of candidate genes for multiple-traits associated with spot blotch resistance in bread wheat
Source: Sci Rep. 2024 Jun 7;14:13083. doi: 10.1038/s41598-024-63924-w (PMC11156910; doi:10.1038/s41598-024-63924-w)
Supplement: Supplementary file 6 — Supplementary Information 6. [file 41598_2024_63924_MOESM6_ESM.xlsx]

## Sheet: Expression analysis
Supplementary Table S6. The expression analysis of differentially expressed genes (DEGs) in resistant and susceptible genotypes on three time points.
MQTL	Gene	Chromosome	R0_R24	R0_R48	R24_R48	R24_S24	R48_S48	S0_S24	S0_S48	S24_S48	Protein name short	Proteins description
MQTL1	TraesCS1A02G002200	1A	0.5	0	-0.6	-1.8	-2.5	0	0	0	NA-bd_OB-fold	Nucleic acid-binding
MQTL1	TraesCS1A02G001800	1A	-0.7	-0.2	0.4	0.2	-0.5	-0.4	-0.7	-0.2	Ribo_L28/L24_sf	Ribosomal protein L28/L24 superfamily
MQTL1	TraesCS1A03G0118900	1A	0.3	0	0	-0.3	0	0.3	0.5	0.2	Un	Un
MQTL1	TraesCS1A03G0144700	1A	0.9	0.1	-0.9	-0.6	0.1	0.2	-0.1	-0.2	WAK_GUB	Wall-associated receptor kinase, galacturonan-binding domain
MQTL1	TraesCS1A03G0144700	1A	0.4	0	0	-0.3	1.6	0	2	1.1	ARM-type_fold	Armadillo-type fold
MQTL2	TraesCS1B02G174400	1B	5.4	3.3	-2.1	-2.9	-0.9	0.9	0.7	-0.1	Znf-RING_LisH	RING-type zinc-finger, LisH dimerisation motif
MQTL2	TraesCS1B02G062900	1B	0	0	0	1.6	0	0	-1.9	-1.8	Ankyrin_rpt-contain_sf	Ankyrin repeat-containing domain superfamily
MQTL2	TraesCS1B02G105200	1B	0	0	0	0	0	-0.1	0	-0.5	WD40_repeat_dom_sf	WD40-repeat-containing domain superfamily
MQTL2	TraesCS1A02G340300	1A	0.2	0.3	0.1	0	0.5	-0.1	0.4	0.5	Protein_kinase_ATP_BS	Protein kinase, ATP binding site
MQTL2	TraesCS1B02G158400	1B	0.1	0	0	-0.4	0	0	0	0	AP2_Mu_C_sf	AP-2 complex subunit mu, C-terminal superfamily
MQTL2	TraesCS1B02G097400	1B	0.3	0.5	0.1	-0.2	-0.6	0.3	0	-0.2	Glutathione-S-Trfase_C_sf	Glutathione S-transferase, C-terminal domain superfamily
MQTL3	TraesCS1B02G153600	1B	0.6	0.3	-0.3	-0.4	0	0.1	0.1	0.1	WH_DNA-bd_sf	Winged helix DNA-binding domain superfamily
MQTL3	TraesCS1B03G0958100	1B	0	0	0	0	0	-1.1	-2	0	Q_salvage	Queuosine salvage protein family
MQTL3	TraesCS1B03G0927200	1B	0	-5	0	0	5	0	0	0	Un	Unknown protein
MQTL3	TraesCS1B03G0956900	1B	1.5	0	0	-1.5	0	-1.6	-0.2	1.5	AOX_sf	Alternative oxidase superfamily
MQTL3	TraesCS1B03G0959000	1B	0.9	-1.4	-2.3	-0.4	2.4	0.3	0.8	0.5	PPM-type_dom_sf	PPM-type phosphatase domain superfamily
MQTL4	TraesCS2A03G0348500	2A	0.3	0.3	0	-1.3	-0.5	-0.7	0	0.8	KH_dom_type_1_sf	K Homology domain, type 1 superfamily
MQTL4	TraesCS2A03G0349300	2A	0.8	0.1	-0.7	0.2	1	1.2	1.3	0.1	LSD1-like	LSD1-like
MQTL4	TraesCS2A03G0356500	2A	0.2	-0.2	-0.5	-0.1	0.1	0.2	-0.1	-0.2	Un	Un
MQTL4	TraesCS2A03G0356400	2A	0	0	0	0	1.7	1.2	-5	2.3	DUF1677_pln	Protein of unknown function DUF1677, plant
MQTL4	TraesCS2A03G0349000	2A	1.7	-1.5	-3.2	1.5	3.3	-0.2	1.3	1.6	AOX_sf	Alternative oxidase superfamily
MQTL5	TraesCS2A03G0008500	2A	0	-0.1	-0.2	-0.2	0	0.3	0.3	0.1	WH_DNA-bd_sf	Winged helix DNA-binding domain superfamily
MQTL5	TraesCS2A03G0068200	2A	-0.3	0.1	0.3	-0.4	-1.1	-5	-5	-0.4	NAD(P)-bd_dom_sf	NAD(P)-binding domain superfamily
MQTL5	TraesCS2A03G0071100	2A	-5	0	5	5	0	0	0	0	Splicing_factor_3B_subunit_5	Splicing factor 3B, subunit 5
MQTL5	TraesCS2A03G0011600	2A	-1.5	-0.9	0.5	0.4	-0.2	-1.3	-1.4	-0.1	DUF1279	Domain of unknown function DUF1279
MQTL5	TraesCS2A03G0073500	2A	0	0.2	0	0	0.3	-0.3	0.3	0.7	Glyco_trans_1	Glycosyl transferase, family 1
MQTL5	TraesCS2A03G0017700	2A	0.4	0.6	0.1	-0.2	-0.1	-0.3	-0.1	0.3	DUS-like_FMN-bd	DUS-like, FMN-binding domain
MQTL5	TraesCS2A03G0017700	2A	-1	-0.7	0.3	0	0	-0.8	-0.6	0.3	DYW_dom	DYW domain
MQTL5	TraesCS2A03G0120900	2A	0	0	0	0	3.2	0	1.7	1.6	DUS-like_FMN-bd	DUS-like, FMN-binding domain
MQTL5	TraesCS2A03G0021400	2A	1	1.1	0	-1	-0.3	0.6	1.3	0.7	THDP-binding	Thiamin diphosphate-binding fold
MQTL5	TraesCS2A03G0020600	2A	-0.7	-0.6	0	-0.2	0.5	0.2	0.9	0.7	UDP_glycos_trans_CS	UDP-glycosyltransferase family, conserved site
MQTL5	TraesCS2A03G0030600	2A	5	-2.7	0	0	0	-4.6	-2.7	0	Un	Unknown protein
MQTL5	TraesCS2A03G0030200	2A	0.3	0	0	-0.5	0	-1.2	-2.2	0	C-N_Hydrolase_sf	Carbon-nitrogen hydrolase superfamily
MQTL5	TraesCS2A03G0008600	2A	0	0	0	0	0	-0.8	-1	0	Tyr_Pase-like_PTPLA	Protein-tyrosine phosphatase-like, PTPLA
MQTL5	TraesCS2A03G0051800	2A	0.2	-0.1	-0.3	0.3	-0.1	0.9	0.1	-0.7	Subtilisin-like_FN3	Subtilisin-like protease, fibronectin type-III domain
MQTL5	TraesCS2A03G0020500	2A	-1.6	-1.1	0.4	0	-0.5	-2.2	-1.8	0	PPR_long	Pentacotripeptide-repeat region of PRORP
MQTL5	TraesCS2A03G0120900	2A	-0.8	-0.1	0.6	0.5	-0.8	0.3	-0.4	-0.7	TatA/E	Sec-independent protein translocase protein TatA/E
MQTL5	TraesCS2A03G0008900	2A	0	0	0	0.8	0	1	0.5	-0.4	Rx_N	Rx, N-terminal
MQTL5	TraesCS2A03G0029800	2A	1.8	2.3	0.5	1.3	0.1	1	0.2	-0.8	Un	Unknown protein
MQTL5	TraesCS2A03G0135000	2A	5	-0.6	-5	0	-0.1	0.8	0	-0.8	CYSTM_dom	Cysteine-rich transmembrane CYSTM domain
MQTL5	TraesCS2A03G0079200	2A	0.1	0.4	0.3	-0.1	-0.2	-0.5	-0.3	0.2	AP2/ERF_dom_sf	AP2/ERF domain superfamily
MQTL5	TraesCS2A03G0020500	2A		1.1	0	0	0	0	0	0	DYW domain	DYW domain
MQTL6	TraesCS2D03G0274200	2D	0.1	0.2	0	0.2	0	-0.3	-0.6	-0.2	AAA_lid_3	AAA ATPase, AAA+ lid domain
MQTL6	TraesCS2D03G0276100	2D	-0.9	-0.3	0.6	0.5	-0.6	0.2	-0.4	-0.5	FAD/NAD-bd_sf	FAD/NAD(P)-binding domain superfamily
MQTL6	TraesCS2D03G0274900	2D	2.2	3.2	0.9	-0.6	-1.8	-1	-1.4	-0.3	Thioredoxin-like_sf	Thioredoxin-like superfamily
MQTL6	TraesCS2D03G0276100	2D	3.2	3.4	0.1	5	3	5	-2.8	0	Thioredoxin-like_sf	Thioredoxin-like superfamily
MQTL6	TraesCS2D03G0288100	2D	1.2	5	5	5	0	0	0	0	Thioredoxin-like_sf	Thioredoxin-like superfamily
MQTL6	TraesCS2D03G0287800	2D	0.4	0.7	0.3	-0.1	-1	2.4	1.7	-0.6	PGP-like_dom2	Phosphoglycolate phosphatase-like, domain 2
MQTL8	TraesCS2A02G150600	2A	0.2	-0.7	-1	-0.6	1.6	-0.7	0.4	1.2	NAF/FISL_domain	NAF/FISL domain
MQTL9	TraesCS5A03G0148000	5A	0.7	0.6	-0.2	-3	-1.2	0	0	0	Palmitoyltrfase_DHHC	Palmitoyltransferase, DHHC domain
MQTL10	TraesCS5B03G0184500	5B	2.8	0	-0.8	0	0	1.1	0	-1.4	Yippee_fam	Yippee family
MQTL11	TraesCS5B03G1275500	5B	-1.7	-0.6	1	0.4	-0.6	-1	-1	0	Membr_insert_YidC/Oxa1_C	Membrane insertase YidC/Oxa1, C-terminal
MQTL11	TraesCS5B03G0183900	5B	0	0	0	0	0	-1.4	-1.9	0	PPR_long	Pentacotripeptide-repeat region of PRORP
MQTL12	TraesCS6A02G376005	6A	-1.4	-0.5	0	0	0	0	0	0	Csc1_N	Calcium permeable stress-gated cation channel 1, N-terminal transmembrane domain
MQTL12	TraesCS6A02G001900	6A	0.6	0.5	-0.2	5	2.1	0	0	0	LRR_dom_sf	NB-LRR domain superfamily
MQTL12	TraesCS6A02G376300	6A	-0.8	-0.6	0.2	0.1	0.1	-0.1	0	0.2	MATE_fam	Multi antimicrobial extrusion protein
MQTL12	TraesCS6A02G003200	6A	2.1		-1.5	3.6	0	0	0	0	Thioredoxin-like_sf	Thioredoxin-like superfamily
MQTL13	TraesCS6A03G0422000	5B	-0.2	-1	-0.8	0.8	0.3	0.7	-0.6	-1.2	P-loop_NTPase	P-loop containing nucleoside triphosphate hydrolase
MQTL13	TraesCS6A03G0429300	6A	0.2	0.2	0.5	-0.5	0.6	-0.2	-0.2	-0.8	Thioredoxin-like_sf	Thioredoxin-like superfamily
MQTL13	TraesCS6A03G0430300	6A	0	0	0	2.2	0	2	0	-0.8	VQ_8/17/18/20/21/25	VQ_8/17/18/20/21/25
MQTL13	TraesCS6A03G0348000	6A	-0.9	-0.8	0	0	0	0.4	0	-0.2	Ntn_hydrolases_N	Nucleophile aminohydrolases, N-terminal
MQTL13	TraesCS6A03G0423000	6A	0.2	0	0	-0.8	0	0	0	0	ArfGAP_dom_sf	ArfGAP domain superfamily
MQTL13	TraesCS6A03G0430500	6A	-1.2	-0.5	0	0	0	-0.4	-0.6	0	MORF/ORRM1/DAG-like	MORF/ORRM1/DAG-like
MQTL14	TraesCS7A03G0157900	7A	-0.7	-0.6	0.1	0.2	-0.6	0.1	-0.6	-0.7	MFS_trans_sf	MFS transporter superfamily
MQTL14	TraesCS7A03G0176300	7A	0	0	0	0	-5	0	-5	-5	Ubiquitin-like_domsf	Ubiquitin-like domain superfamily
MQTL15	TraesCS7B03G0128200	7B	-0.6	-0.2	0.4	0.1	-1.3	-0.3	-1.4	-1	P1/P2_N_sf	Ribosomal protein P1/P2, N-terminal domain
MQTL15	TraesCS7B03G0126600	7B	0.2	-0.4	-0.7	-2.2	0	-2.1	-1	0	GDPGP	GDP-L-galactose/GDP-D-glucose phosphorylase
MQTL15	TraesCS7B03G0128200	7B	0	0.5	0	0	0	0	0	0	Bromodomain-like_sf	Bromodomain-like superfamily
MQTL16	TraesCS7D03G0037200	7D	-1.6	0	1.5	0.8	-1.9	-1.1	-2.4	-1.2	Pept_tRNA_hydro_sf	Peptidyl-tRNA hydrolase superfamily
MQTL16	TraesCS7D03G0038400	7D	0	0.5	0	0	0	0	0	0	Rmd5_dRing	Rmd5, degenerated RING (dRING) finger
MQTL16	TraesCS7D03G0108000	7D	-0.2	0	0.1	-1.4	-1.9	-1.3	-1.8	-0.4	DAD/Ost2	DAD/Ost2
